# Supplementary material for: The bacterial species profiles of the lingual and salivary microbiota differ with basic tastes sensitivity in human
Source: Sci Rep. 2023 Nov 20;13:20339. doi: 10.1038/s41598-023-47636-1 (PMC10663626; doi:10.1038/s41598-023-47636-1)
Supplement: Supplementary file 3 — Supplementary Information 3. [file 41598_2023_47636_MOESM3_ESM.csv]

Supplementary Table 1 : Description of species having significant different abundances in saliva and lingual film
	lingual_film_mean	saliva_mean	lingual_film_sem	saliva_sem	lingual_film_sd	saliva_sd	lingual_film_prev	saliva_prev	lingual_film.saliva_logFC	p	q	lingual_film.saliva_Cliffdelta	lingual_film.saliva_status_Cliffdeltacorrected	species	genus	family	order	class	class.1	phylum	superkingdom
Capnocytophaga ochracea_msp_2276	2,34E-08	1,23E-07	5,21E-09	1,03E-08	5,21E-08	1,03E-07	43	97	2,392267278	1,97E-24	8,88E-22	-0,8237	saliva	Capnocytophaga ochracea	Capnocytophaga	Flavobacteriaceae	Flavobacteriales	Flavobacteriia	Flavobacteriia	Bacteroidota	Bacteria
Rothia aeria_msp_2235	9,78E-08	6,13E-07	1,71E-08	6,37E-08	1,71E-07	6,37E-07	72	95	2,648259683	1,31E-19	2,94E-17	-0,74	saliva	Rothia aeria	Rothia	Micrococcaceae	Actinomycetales	Actinobacteria	Actinobacteria	Actinobacteriota	Bacteria
Prevotella oris_msp_2315	1,02E-07	4,13E-07	1,56E-08	3,32E-08	1,56E-07	3,32E-07	68	97	2,02364412	6,98E-18	1,05E-15	-0,7034	saliva	Prevotella oris	Prevotella	Prevotellaceae	Bacteroidales	Bacteroidia	Bacteroidia	Bacteroidota	Bacteria
Prevotella denticola_msp_1793	1,05E-07	4,51E-07	3,57E-08	5,75E-08	3,57E-07	5,75E-07	50	96	2,096944763	9,97E-18	1,12E-15	-0,695	saliva	Prevotella denticola	Prevotella	Prevotellaceae	Bacteroidales	Bacteroidia	Bacteroidia	Bacteroidota	Bacteria
Aggregatibacter sp. oral taxon 458_msp_2348	1,37E-07	7,58E-07	1,94E-08	7,15E-08	1,94E-07	7,15E-07	68	91	2,469911353	3,44E-17	2,58E-15	-0,6872	saliva	Aggregatibacter sp. oral taxon 458	Aggregatibacter	Pasteurellaceae	Enterobacterales	Gammaproteobacteria	Gammaproteobacteria	Proteobacteria	Bacteria
Dialister invisus_msp_0212	8,08E-08	3,09E-07	1,39E-08	3,94E-08	1,39E-07	3,94E-07	61	96	1,937130235	1,80E-16	1,16E-14	-0,6708	saliva	Dialister invisus	Dialister	Dialisteraceae	Veillonellales	Negativicutes	Negativicutes	Firmicutes	Bacteria
Prevotella nigrescens_msp_2297	2,11E-07	8,11E-07	3,83E-08	8,00E-08	3,83E-07	8,00E-07	76	97	1,941169678	2,57E-16	1,29E-14	-0,6698	saliva	Prevotella nigrescens	Prevotella	Prevotellaceae	Bacteroidales	Bacteroidia	Bacteroidia	Bacteroidota	Bacteria
Tannerella forsythia_msp_2339	5,63E-08	2,90E-07	1,03E-08	4,30E-08	1,03E-07	4,30E-07	55	93	2,362146736	4,47E-16	2,01E-14	-0,6593	saliva	Tannerella forsythia	Tannerella	Tannerellaceae	Bacteroidales	Bacteroidia	Bacteroidia	Bacteroidota	Bacteria
Campylobacter rectus_msp_2593	2,89E-08	2,34E-07	7,82E-09	3,20E-08	7,82E-08	3,20E-07	28	80	3,01504524	2,86E-17	2,58E-15	-0,6574	saliva	Campylobacter rectus	Campylobacter	Campylobacteraceae	Campylobacterales	Campylobacteria	Campylobacteria	Campylobacterota	Bacteria
Fusobacterium nucleatum subsp. animalis_msp_0610	3,57E-08	1,69E-07	6,24E-09	1,62E-08	6,24E-08	1,62E-07	32	87	2,239439817	2,57E-16	1,29E-14	-0,648	saliva	Fusobacterium nucleatum subsp. animalis	Fusobacterium	Fusobacteriaceae	Fusobacteriales	Fusobacteriia	Fusobacteriia	Fusobacteriota	Bacteria
Prevotella conceptionensis_msp_2226	6,01E-08	2,47E-07	1,13E-08	2,58E-08	1,13E-07	2,58E-07	47	91	2,039284238	1,65E-15	6,75E-14	-0,6423	saliva	Prevotella conceptionensis	Prevotella	Prevotellaceae	Bacteroidales	Bacteroidia	Bacteroidia	Bacteroidota	Bacteria
Rothia dentocariosa_msp_2214	3,08E-07	1,28E-06	5,40E-08	1,46E-07	5,40E-07	1,46E-06	89	99	2,056585571	6,68E-15	2,51E-13	-0,6377	saliva	Rothia dentocariosa	Rothia	Micrococcaceae	Actinomycetales	Actinobacteria	Actinobacteria	Actinobacteriota	Bacteria
Alloprevotella tannerae_msp_1789	3,43E-07	1,53E-06	7,19E-08	1,89E-07	7,19E-07	1,89E-06	78	96	2,15870707	1,97E-14	6,82E-13	-0,6258	saliva	Alloprevotella tannerae	Alloprevotella	Bacteroidaceae	Bacteroidales	Bacteroidia	Bacteroidia	Bacteroidota	Bacteria
Porphyromonas endodontalis_msp_1456c	1,80E-07	8,18E-07	2,73E-08	9,58E-08	2,73E-07	9,58E-07	61	92	2,1837469	6,39E-14	1,69E-12	-0,61	saliva	Porphyromonas endodontalis	Porphyromonas	Porphyromonadaceae	Bacteroidales	Bacteroidia	Bacteroidia	Bacteroidota	Bacteria
Bacteroidetes oral taxon 274_msp_2293	5,07E-08	2,98E-07	1,33E-08	5,19E-08	1,33E-07	5,19E-07	42	84	2,557290132	3,40E-14	1,09E-12	-0,6048	saliva	Bacteroidetes oral taxon 274	unclassified Paludibacteraceae	Paludibacteraceae	Bacteroidales	Bacteroidia	Bacteroidia	Bacteroidota	Bacteria
Streptococcus sanguinis_msp_0146c	3,03E-07	1,04E-06	3,37E-08	1,21E-07	3,37E-07	1,21E-06	88	98	1,782248423	2,91E-13	6,55E-12	-0,5974	saliva	Streptococcus sanguinis	Streptococcus	Streptococcaceae	Lactobacillales	Bacilli	Bacilli	Firmicutes	Bacteria
Prevotella loescheii_msp_2256	1,77E-08	9,05E-08	3,88E-09	1,20E-08	3,88E-08	1,20E-07	31	78	2,350901712	3,82E-14	1,15E-12	-0,5896	saliva	Prevotella loescheii	Prevotella	Prevotellaceae	Bacteroidales	Bacteroidia	Bacteroidia	Bacteroidota	Bacteria
Veillonella parvula_msp_0313	3,78E-07	8,12E-07	9,78E-08	9,91E-08	9,78E-07	9,91E-07	71	97	1,102448227	6,43E-13	1,27E-11	-0,5875	saliva	Veillonella parvula	Veillonella	Veillonellaceae	Veillonellales	Negativicutes	Negativicutes	Firmicutes	Bacteria
Lautropia mirabilis_msp_2213	1,59E-07	8,76E-07	1,88E-08	1,59E-07	1,88E-07	1,59E-06	79	93	2,464241398	6,91E-13	1,30E-11	-0,5871	saliva	Lautropia mirabilis	Lautropia	Burkholderiaceae	Burkholderiales	Gammaproteobacteria	Gammaproteobacteria	Proteobacteria	Bacteria
Fusobacterium nucleatum subsp. vincentii_msp_2499	3,26E-08	1,75E-07	9,79E-09	1,92E-08	9,79E-08	1,92E-07	22	72	2,42252697	5,46E-14	1,54E-12	-0,568	saliva	Fusobacterium nucleatum subsp. vincentii	Fusobacterium	Fusobacteriaceae	Fusobacteriales	Fusobacteriia	Fusobacteriia	Fusobacteriota	Bacteria
SR1 bacterium human oral taxon HOT-345_msp_2545	1,86E-08	1,95E-07	7,32E-09	3,64E-08	7,32E-08	3,64E-07	22	69	3,385429491	7,01E-14	1,75E-12	-0,5612	saliva	SR1 bacterium human oral taxon HOT-345	unclassified Absconditabacterales	unclassified Absconditabacterales	Absconditabacterales	Gracilibacteria	Gracilibacteria	Patescibacteria	Bacteria
Eubacterium brachy_msp_2451	3,18E-08	1,64E-07	5,12E-09	1,86E-08	5,12E-08	1,86E-07	39	80	2,368780424	1,45E-12	2,51E-11	-0,56	saliva	Eubacterium brachy	Eubacterium	Anaerovoracaceae	Peptostreptococcales	Clostridia	Clostridia	Firmicutes	Bacteria
Selenomonas sputigena_msp_2224	4,78E-08	1,67E-07	1,73E-08	2,62E-08	1,73E-07	2,62E-07	26	77	1,803901856	6,51E-13	1,27E-11	-0,554	saliva	Selenomonas sputigena	Selenomonas 2	Selenomonadaceae	Selenomonadales	Negativicutes	Negativicutes	Firmicutes	Bacteria
Tannerella sp. oral taxon BU063_msp_2230	2,22E-07	5,48E-07	4,89E-08	6,98E-08	4,89E-07	6,98E-07	80	97	1,306039984	1,75E-11	2,38E-10	-0,5502	saliva	Tannerella sp. oral taxon BU063	Tannerella	Tannerellaceae	Bacteroidales	Bacteroidia	Bacteroidia	Bacteroidota	Bacteria
Fusobacterium nucleatum subsp. polymorphum_msp_1790	8,92E-08	2,42E-07	1,28E-08	2,37E-08	1,28E-07	2,37E-07	61	88	1,438289232	1,34E-11	1,88E-10	-0,5492	saliva	Fusobacterium nucleatum subsp. polymorphum	Fusobacterium	Fusobacteriaceae	Fusobacteriales	Fusobacteriia	Fusobacteriia	Fusobacteriota	Bacteria
unclassified Prevotella_msp_2438	3,44E-08	7,60E-08	1,30E-08	9,48E-09	1,30E-07	9,48E-08	37	83	1,143535824	7,42E-12	1,11E-10	-0,5425	saliva	unclassified Prevotella	Prevotella	Prevotellaceae	Bacteroidales	Bacteroidia	Bacteroidia	Bacteroidota	Bacteria
Streptococcus mitis 2_msp_2887	4,54E-07	1,25E-06	3,30E-08	1,12E-07	3,30E-07	1,12E-06	95	100	1,46653472	3,52E-11	4,25E-10	-0,5422	saliva	Streptococcus mitis 2	Streptococcus	Streptococcaceae	Lactobacillales	Bacilli	Bacilli	Firmicutes	Bacteria
Capnocytophaga leadbetteri_msp_2236	3,44E-07	7,48E-07	1,34E-07	1,56E-07	1,34E-06	1,56E-06	86	94	1,121160668	3,68E-11	4,25E-10	-0,5414	saliva	Capnocytophaga leadbetteri	Capnocytophaga	Flavobacteriaceae	Flavobacteriales	Flavobacteriia	Flavobacteriia	Bacteroidota	Bacteria
Selenomonas noxia_msp_2271	1,14E-08	6,96E-08	3,30E-09	7,30E-09	3,30E-08	7,30E-08	15	66	2,605605026	1,09E-13	2,58E-12	-0,5404	saliva	Selenomonas noxia	Selenomonas	Selenomonadaceae	Selenomonadales	Negativicutes	Negativicutes	Firmicutes	Bacteria
Prevotella oulorum_msp_2372	3,14E-08	1,29E-07	9,92E-09	2,28E-08	9,92E-08	2,28E-07	28	74	2,034811554	2,40E-12	3,86E-11	-0,539	saliva	Prevotella oulorum	Prevotella	Prevotellaceae	Bacteroidales	Bacteroidia	Bacteroidia	Bacteroidota	Bacteria
Prevotella maculosa_msp_2397	9,16E-09	4,17E-08	2,14E-09	4,29E-09	2,14E-08	4,29E-08	24	71	2,186539723	1,27E-12	2,28E-11	-0,5374	saliva	Prevotella maculosa	Prevotella	Prevotellaceae	Bacteroidales	Bacteroidia	Bacteroidia	Bacteroidota	Bacteria
Gemella morbillorum_msp_2341	8,26E-08	4,22E-07	2,45E-08	5,83E-08	2,45E-07	5,83E-07	47	77	2,351509939	2,15E-11	2,85E-10	-0,5329	saliva	Gemella morbillorum	Gemella	Gemellaceae	Staphylococcales	Bacilli	Bacilli	Firmicutes	Bacteria
Corynebacterium matruchotii_msp_2222	7,83E-08	2,40E-07	1,43E-08	2,60E-08	1,43E-07	2,60E-07	51	87	1,614320994	6,96E-11	7,64E-10	-0,5259	saliva	Corynebacterium matruchotii	Corynebacterium	Corynebacteriaceae	Corynebacteriales	Actinobacteria	Actinobacteria	Actinobacteriota	Bacteria
Capnocytophaga granulosa_msp_2244	1,68E-07	4,95E-07	7,76E-08	1,13E-07	7,76E-07	1,13E-06	57	89	1,55890495	1,31E-10	1,28E-09	-0,5209	saliva	Capnocytophaga granulosa	Capnocytophaga	Flavobacteriaceae	Flavobacteriales	Flavobacteriia	Flavobacteriia	Bacteroidota	Bacteria
unclassified Saccharimonadaceae_msp_2322	2,63E-08	1,40E-07	6,11E-09	1,53E-08	6,11E-08	1,53E-07	20	68	2,411243283	3,14E-12	4,88E-11	-0,5182	saliva	unclassified Saccharimonadaceae	unclassified Saccharimonadaceae	Saccharimonadaceae	Saccharimonadales	Saccharimonadia	Saccharimonadia	Patescibacteria	Bacteria
Haemophilus quentini_msp_1785	1,10E-07	8,61E-07	1,84E-08	1,24E-07	1,84E-07	1,24E-06	54	78	2,966339945	1,08E-10	1,08E-09	-0,518	saliva	Haemophilus quentini	Haemophilus	Pasteurellaceae	Enterobacterales	Gammaproteobacteria	Gammaproteobacteria	Proteobacteria	Bacteria
Corynebacterium durum_msp_2239	7,60E-08	1,94E-07	1,33E-08	1,97E-08	1,33E-07	1,97E-07	74	90	1,351481449	3,79E-10	3,41E-09	-0,5112	saliva	Corynebacterium durum	Corynebacterium	Corynebacteriaceae	Corynebacteriales	Actinobacteria	Actinobacteria	Actinobacteriota	Bacteria
[Dialister] pneumosintes_msp_1193	1,85E-08	8,19E-08	3,95E-09	9,10E-09	3,95E-08	9,10E-08	27	70	2,147483604	3,66E-11	4,25E-10	-0,5034	saliva	[Dialister] pneumosintes	Allisonella	Dialisteraceae	Veillonellales	Negativicutes	Negativicutes	Firmicutes	Bacteria
Bacteroides vulgatus_msp_0069	9,42E-08	4,41E-07	4,67E-08	7,82E-08	4,67E-07	7,82E-07	21	65	2,225898698	1,31E-11	1,88E-10	-0,5001	saliva	Bacteroides vulgatus	Bacteroides 3	Bacteroidaceae	Bacteroidales	Bacteroidia	Bacteroidia	Bacteroidota	Bacteria
Granulicatella adiacens_msp_0853c	6,21E-08	2,40E-07	1,36E-08	2,50E-08	1,36E-07	2,50E-07	37	71	1,94881387	2,35E-10	2,25E-09	-0,4929	saliva	Granulicatella adiacens	Granulicatella	Aerococcaceae	Lactobacillales	Bacilli	Bacilli	Firmicutes	Bacteria
unclassified Fusobacterium_msp_2509	4,37E-08	3,03E-07	1,00E-08	4,82E-08	1,00E-07	4,82E-07	26	67	2,796115228	7,98E-11	8,35E-10	-0,4898	saliva	unclassified Fusobacterium	Fusobacterium	Fusobacteriaceae	Fusobacteriales	Fusobacteriia	Fusobacteriia	Fusobacteriota	Bacteria
Filifactor alocis_msp_2564	3,27E-08	2,11E-07	6,50E-09	2,78E-08	6,50E-08	2,78E-07	34	69	2,686573046	3,10E-10	2,84E-09	-0,485	saliva	Filifactor alocis	Filifactor	Filifactoraceae	Peptostreptococcales	Clostridia	Clostridia	Firmicutes	Bacteria
Prevotella pleuritidis_msp_2355	6,26E-08	4,84E-07	1,87E-08	7,89E-08	1,87E-07	7,89E-07	47	72	2,951402171	1,01E-09	8,55E-09	-0,4832	saliva	Prevotella pleuritidis	Prevotella	Prevotellaceae	Bacteroidales	Bacteroidia	Bacteroidia	Bacteroidota	Bacteria
Parvimonas micra_msp_1234	4,68E-08	2,59E-07	8,92E-09	3,42E-08	8,92E-08	3,42E-07	39	70	2,469591803	1,14E-09	9,51E-09	-0,4744	saliva	Parvimonas micra	Parvimonas	Helcococcaceae-Ezakiellaceae	Tissierellales	Clostridia	Clostridia	Firmicutes	Bacteria
Eikenella corrodens_msp_2400	5,33E-08	1,33E-07	1,31E-08	1,62E-08	1,31E-07	1,62E-07	48	81	1,313239749	4,01E-09	3,01E-08	-0,4708	saliva	Eikenella corrodens	Eikenella	Neisseriaceae	Burkholderiales	Gammaproteobacteria	Gammaproteobacteria	Proteobacteria	Bacteria
Porphyromonas catoniae_msp_2296	3,79E-08	1,52E-07	7,47E-09	2,44E-08	7,47E-08	2,44E-07	39	76	2,006299393	2,20E-09	1,77E-08	-0,4706	saliva	Porphyromonas catoniae	Porphyromonas	Porphyromonadaceae	Bacteroidales	Bacteroidia	Bacteroidia	Bacteroidota	Bacteria
unclassified Saccharimonadaceae_msp_2357	1,11E-06	2,66E-06	1,24E-07	2,57E-07	1,24E-06	2,57E-06	90	94	1,266417368	9,21E-09	5,92E-08	-0,4702	saliva	unclassified Saccharimonadaceae	unclassified Saccharimonadaceae	Saccharimonadaceae	Saccharimonadales	Saccharimonadia	Saccharimonadia	Patescibacteria	Bacteria
Cardiobacterium hominis_msp_2247	4,02E-08	1,61E-07	7,00E-09	2,06E-08	7,00E-08	2,06E-07	40	74	2,00326112	2,85E-09	2,21E-08	-0,4666	saliva	Cardiobacterium hominis	Cardiobacterium	Cardiobacteriaceae	Cardiobacteriales	Gammaproteobacteria	Gammaproteobacteria	Proteobacteria	Bacteria
Gemella haemolysans_msp_2916	6,77E-08	3,59E-07	1,33E-08	5,48E-08	1,33E-07	5,48E-07	39	72	2,40519171	4,20E-09	3,10E-08	-0,4594	saliva	Gemella haemolysans	Gemella	Gemellaceae	Staphylococcales	Bacilli	Bacilli	Firmicutes	Bacteria
Prevotella dentalis == [Hallella] seregens_msp_2726	4,24E-09	8,50E-08	1,20E-09	1,68E-08	1,20E-08	1,68E-07	13	54	4,324608921	5,30E-11	5,97E-10	-0,4514	saliva	Prevotella dentalis == [Hallella] seregens	Prevotella	Prevotellaceae	Bacteroidales	Bacteroidia	Bacteroidia	Bacteroidota	Bacteria
Aggregatibacter aphrophilus_msp_2243	5,48E-08	3,19E-07	9,75E-09	5,05E-08	9,75E-08	5,05E-07	43	70	2,542324499	1,10E-08	6,97E-08	-0,4482	saliva	Aggregatibacter aphrophilus	Aggregatibacter	Pasteurellaceae	Enterobacterales	Gammaproteobacteria	Gammaproteobacteria	Proteobacteria	Bacteria
Selenomonas sp. Marseille-P3560 & sp. oral taxon 149_msp_2268	1,31E-07	5,25E-07	2,16E-08	7,75E-08	2,16E-07	7,75E-07	61	84	2,002873878	3,85E-08	2,11E-07	-0,4454	saliva	Selenomonas sp. Marseille-P3560 & sp. oral taxon 149	Selenomonas	Selenomonadaceae	Selenomonadales	Negativicutes	Negativicutes	Firmicutes	Bacteria
Lautropia dentalis_msp_2231	5,63E-08	3,60E-07	1,62E-08	6,13E-08	1,62E-07	6,13E-07	38	69	2,676844455	1,14E-08	7,11E-08	-0,4432	saliva	Lautropia dentalis	Lautropia	Burkholderiaceae	Burkholderiales	Gammaproteobacteria	Gammaproteobacteria	Proteobacteria	Bacteria
Streptococcus oralis_msp_1543	3,51E-07	7,45E-07	4,81E-08	6,98E-08	4,81E-07	6,98E-07	70	91	1,086906294	7,67E-08	4,16E-07	-0,4384	saliva	Streptococcus oralis	Streptococcus	Streptococcaceae	Lactobacillales	Bacilli	Bacilli	Firmicutes	Bacteria
candidate division SR1 bacterium MGEHA_msp_2398	2,76E-08	2,93E-07	6,48E-09	6,20E-08	6,48E-08	6,20E-07	19	56	3,408440099	8,00E-10	6,92E-09	-0,4374	saliva	candidate division SR1 bacterium MGEHA	unclassified Absconditabacterales	unclassified Absconditabacterales	Absconditabacterales	Gracilibacteria	Gracilibacteria	Patescibacteria	Bacteria
Streptococcus cristatus_msp_2302	7,39E-08	2,67E-07	1,13E-08	3,23E-08	1,13E-07	3,23E-07	39	71	1,854371131	2,18E-08	1,27E-07	-0,4369	saliva	Streptococcus cristatus	Streptococcus	Streptococcaceae	Lactobacillales	Bacilli	Bacilli	Firmicutes	Bacteria
Neisseria elongata subsp. glycolytica_msp_2252	2,38E-07	6,78E-07	3,27E-08	8,03E-08	3,27E-07	8,03E-07	86	90	1,512317966	1,06E-07	5,51E-07	-0,4348	saliva	Neisseria elongata subsp. glycolytica	Neisseria	Neisseriaceae	Burkholderiales	Gammaproteobacteria	Gammaproteobacteria	Proteobacteria	Bacteria
Mogibacterium timidum_msp_2477	1,18E-08	6,23E-08	2,23E-09	7,53E-09	2,23E-08	7,53E-08	29	62	2,402948027	6,60E-09	4,64E-08	-0,4348	saliva	Mogibacterium timidum	Mogibacterium	Anaerovoracaceae	Peptostreptococcales	Clostridia	Clostridia	Firmicutes	Bacteria
Peptostreptococcus stomatis_msp_1327	3,57E-08	1,46E-07	7,49E-09	2,00E-08	7,49E-08	2,00E-07	38	69	2,031844054	2,18E-08	1,27E-07	-0,4346	saliva	Peptostreptococcus stomatis	Peptostreptococcus	Peptostreptococcaceae	Peptostreptococcales	Clostridia	Clostridia	Firmicutes	Bacteria
Catonella morbi_msp_2387	2,18E-09	2,47E-08	1,72E-09	3,46E-09	1,72E-08	3,46E-08	3	46	3,502328947	2,21E-12	3,69E-11	-0,4338	saliva	Catonella morbi	Catonella	Lachnospiraceae K	Lachnospirales	Clostridia	Clostridia	Firmicutes	Bacteria
Aggregatibacter segnis_msp_0715c	8,50E-08	4,50E-07	1,76E-08	6,75E-08	1,76E-07	6,75E-07	38	67	2,405047756	3,25E-08	1,83E-07	-0,4276	saliva	Aggregatibacter segnis	Aggregatibacter	Pasteurellaceae	Enterobacterales	Gammaproteobacteria	Gammaproteobacteria	Proteobacteria	Bacteria
Neisseria sicca_msp_2225	5,91E-07	1,89E-06	1,18E-07	2,55E-07	1,18E-06	2,55E-06	76	86	1,679665519	1,76E-07	8,58E-07	-0,4262	saliva	Neisseria sicca	Neisseria	Neisseriaceae	Burkholderiales	Gammaproteobacteria	Gammaproteobacteria	Proteobacteria	Bacteria
Atopobium rimae_msp_2270	2,41E-08	7,00E-08	5,60E-09	8,77E-09	5,60E-08	8,77E-08	26	67	1,537831449	2,13E-08	1,27E-07	-0,422	saliva	Atopobium rimae	Atopobium	Atopobiaceae	Coriobacteriales	Coriobacteriia	Coriobacteriia	Actinobacteriota	Bacteria
Porphyromonas sp. oral taxon 278_msp_2292	1,29E-07	5,10E-07	3,19E-08	8,10E-08	3,19E-07	8,10E-07	55	78	1,986080682	1,92E-07	9,20E-07	-0,4182	saliva	Porphyromonas sp. oral taxon 278	Porphyromonas	Porphyromonadaceae	Bacteroidales	Bacteroidia	Bacteroidia	Bacteroidota	Bacteria
Prevotella veroralis_msp_1808	5,77E-08	1,82E-07	2,59E-08	3,55E-08	2,59E-07	3,55E-07	26	63	1,656407978	2,51E-08	1,43E-07	-0,4154	saliva	Prevotella veroralis	Prevotella	Prevotellaceae	Bacteroidales	Bacteroidia	Bacteroidia	Bacteroidota	Bacteria
Solobacterium moorei_msp_1156	1,48E-08	7,18E-08	4,07E-09	1,30E-08	4,07E-08	1,30E-07	20	57	2,27672213	7,95E-09	5,41E-08	-0,4138	saliva	Solobacterium moorei	Solobacterium	Erysipelotrichaceae	Erysipelotrichales	Bacilli	Bacilli	Firmicutes	Bacteria
Actinomyces oris_msp_0437c	6,79E-08	1,89E-07	1,75E-08	2,65E-08	1,75E-07	2,65E-07	39	71	1,477860412	1,86E-07	8,99E-07	-0,4069	saliva	Actinomyces oris	Actinomyces	Actinomycetaceae	Actinomycetales	Actinobacteria	Actinobacteria	Actinobacteriota	Bacteria
Treponema denticola_msp_2394	8,47E-09	9,07E-08	2,06E-09	1,78E-08	2,06E-08	1,78E-07	17	52	3,421545732	4,72E-09	3,43E-08	-0,4066	saliva	Treponema denticola	Treponema	Treponemataceae	Treponematales	Spirochaetia	Spirochaetia	Spirochaetota	Bacteria
unclassified Rikenellaceae 2 RC9_msp_2534	1,72E-08	8,87E-08	7,12E-09	2,13E-08	7,12E-08	2,13E-07	16	55	2,368125145	6,40E-09	4,57E-08	-0,4066	saliva	unclassified Rikenellaceae 2 RC9	Rikenellaceae 2 RC9	Rikenellaceae 2	Bacteroidales	Bacteroidia	Bacteroidia	Bacteroidota	Bacteria
Neisseria sp. oral taxon 014_msp_2289	2,52E-07	1,02E-06	8,03E-08	2,57E-07	8,03E-07	2,57E-06	53	76	2,010138887	5,14E-07	2,36E-06	-0,4018	saliva	Neisseria sp. oral taxon 014	Neisseria	Neisseriaceae	Burkholderiales	Gammaproteobacteria	Gammaproteobacteria	Proteobacteria	Bacteria
unclassified Alloprevotella_msp_2266	1,67E-07	6,20E-07	3,25E-08	9,87E-08	3,25E-07	9,87E-07	55	85	1,888089931	6,99E-07	3,12E-06	-0,4007	saliva	unclassified Alloprevotella	Alloprevotella	Bacteroidaceae	Bacteroidales	Bacteroidia	Bacteroidia	Bacteroidota	Bacteria
unclassified Saccharimonadaceae_msp_2495	1,43E-08	1,08E-07	5,36E-09	1,97E-08	5,36E-08	1,97E-07	12	49	2,912468302	2,74E-09	2,17E-08	-0,3968	saliva	unclassified Saccharimonadaceae	unclassified Saccharimonadaceae	Saccharimonadaceae	Saccharimonadales	Saccharimonadia	Saccharimonadia	Patescibacteria	Bacteria
Streptococcus mitis_msp_1418c	2,39E-06	4,45E-06	1,45E-07	3,42E-07	1,45E-06	3,42E-06	98	100	0,896620342	3,15E-06	1,27E-05	-0,3816	saliva	Streptococcus mitis	Streptococcus	Streptococcaceae	Lactobacillales	Bacilli	Bacilli	Firmicutes	Bacteria
Prevotella oralis_msp_2401	4,95E-09	3,48E-08	1,77E-09	5,84E-09	1,77E-08	5,84E-08	11	47	2,814857873	6,77E-09	4,68E-08	-0,3803	saliva	Prevotella oralis	Prevotella	Prevotellaceae	Bacteroidales	Bacteroidia	Bacteroidia	Bacteroidota	Bacteria
Treponema lecithinolyticum_msp_2361	9,62E-09	6,81E-08	3,59E-09	1,26E-08	3,59E-08	1,26E-07	11	47	2,822943983	9,04E-09	5,90E-08	-0,3771	saliva	Treponema lecithinolyticum	Treponema	Treponemataceae	Treponematales	Spirochaetia	Spirochaetia	Spirochaetota	Bacteria
Capnocytophaga sputigena_msp_2909	1,53E-07	2,94E-07	2,39E-08	2,94E-08	2,39E-07	2,94E-07	74	86	0,941012524	4,20E-06	1,66E-05	-0,3752	saliva	Capnocytophaga sputigena	Capnocytophaga	Flavobacteriaceae	Flavobacteriales	Flavobacteriia	Flavobacteriia	Bacteroidota	Bacteria
unclassified Clostridiales 1c_msp_2645	4,28E-09	1,06E-07	1,51E-09	2,07E-08	1,51E-08	2,07E-07	9	43	4,625632601	3,80E-09	2,90E-08	-0,3721	saliva	unclassified Clostridiales 1c	unclassified Clostridiales 1c	Clostridiales 1c	Clostridiales 1	Clostridia	Clostridia	Firmicutes	Bacteria
Eubacterium nodatum_msp_2436	7,31E-09	4,78E-08	2,47E-09	7,76E-09	2,47E-08	7,76E-08	12	47	2,707542683	2,41E-08	1,39E-07	-0,3682	saliva	Eubacterium nodatum	Eubacterium	Anaerovoracaceae	Peptostreptococcales	Clostridia	Clostridia	Firmicutes	Bacteria
unclassified Treponema_msp_2342	6,59E-09	5,09E-08	2,67E-09	8,42E-09	2,67E-08	8,42E-08	8	43	2,949045322	1,20E-08	7,30E-08	-0,3574	saliva	unclassified Treponema	Treponema	Treponemataceae	Treponematales	Spirochaetia	Spirochaetia	Spirochaetota	Bacteria
Prevotella buccae_msp_0616	5,68E-09	3,43E-08	1,73E-09	9,43E-09	1,73E-08	9,43E-08	14	48	2,596836539	1,02E-07	5,33E-07	-0,3572	saliva	Prevotella buccae	Prevotella	Prevotellaceae	Bacteroidales	Bacteroidia	Bacteroidia	Bacteroidota	Bacteria
Actinobaculum sp. oral taxon 183_msp_2273	1,97E-08	5,67E-08	1,14E-08	1,05E-08	1,14E-07	1,05E-07	14	48	1,524753454	1,22E-07	6,22E-07	-0,355	saliva	Actinobaculum sp. oral taxon 183	Actinobaculum	Actinomycetaceae	Actinomycetales	Actinobacteria	Actinobacteria	Actinobacteriota	Bacteria
[Bulleidia] extructa_msp_2567	2,59E-09	3,47E-08	1,01E-09	6,49E-09	1,01E-08	6,49E-08	7	41	3,741493984	8,05E-09	5,41E-08	-0,3537	saliva	[Bulleidia] extructa	Solobacterium	Erysipelotrichaceae	Erysipelotrichales	Bacilli	Bacilli	Firmicutes	Bacteria
Prevotella baroniae_msp_2569	1,25E-08	5,05E-08	4,02E-09	1,04E-08	4,02E-08	1,04E-07	20	52	2,019970211	6,57E-07	2,96E-06	-0,3498	saliva	Prevotella baroniae	Prevotella	Prevotellaceae	Bacteroidales	Bacteroidia	Bacteroidia	Bacteroidota	Bacteria
Capnocytophaga gingivalis_msp_2261	4,71E-07	7,06E-07	8,47E-08	8,41E-08	8,47E-07	8,41E-07	92	95	0,584620004	2,08E-05	7,05E-05	-0,3484	saliva	Capnocytophaga gingivalis	Capnocytophaga	Flavobacteriaceae	Flavobacteriales	Flavobacteriia	Flavobacteriia	Bacteroidota	Bacteria
unclassified Saccharimonadaceae_msp_2544	1,06E-07	3,65E-07	1,82E-08	5,06E-08	1,82E-07	5,06E-07	44	66	1,77898618	8,46E-06	3,15E-05	-0,3476	saliva	unclassified Saccharimonadaceae	unclassified Saccharimonadaceae	Saccharimonadaceae	Saccharimonadales	Saccharimonadia	Saccharimonadia	Patescibacteria	Bacteria
Kingella oralis_msp_2259	3,14E-08	9,45E-08	1,11E-08	1,40E-08	1,11E-07	1,40E-07	20	51	1,587232189	8,15E-07	3,60E-06	-0,3454	saliva	Kingella oralis	Kingella	Neisseriaceae	Burkholderiales	Gammaproteobacteria	Gammaproteobacteria	Proteobacteria	Bacteria
Tannerella sp. oral taxon 808_msp_2462	5,45E-09	2,83E-08	1,67E-09	4,13E-09	1,67E-08	4,13E-08	12	44	2,376208714	1,64E-07	8,21E-07	-0,3394	saliva	Tannerella sp. oral taxon 808	Tannerella	Tannerellaceae	Bacteroidales	Bacteroidia	Bacteroidia	Bacteroidota	Bacteria
Prevotella micans_msp_2440	6,24E-09	2,69E-08	2,20E-09	4,30E-09	2,20E-08	4,30E-08	11	45	2,110338688	1,74E-07	8,58E-07	-0,3387	saliva	Prevotella micans	Prevotella	Prevotellaceae	Bacteroidales	Bacteroidia	Bacteroidia	Bacteroidota	Bacteria
unclassified Fretibacterium_msp_2478	5,20E-09	4,01E-08	1,44E-09	6,41E-09	1,44E-08	6,41E-08	13	43	2,947873769	2,16E-07	1,02E-06	-0,3361	saliva	unclassified Fretibacterium	Fretibacterium	Aminobacteriaceae	Synergistales	Synergistia	Synergistia	Synergistetes	Bacteria
unclassified Pseudopropionibacterium_msp_2257	9,26E-09	1,03E-07	2,40E-09	2,29E-08	2,40E-08	2,29E-07	18	47	3,479986431	8,29E-07	3,62E-06	-0,3358	saliva	unclassified Pseudopropionibacterium	Pseudopropionibacterium	Propionibacteriaceae	Propionibacteriales	Actinobacteria	Actinobacteria	Actinobacteriota	Bacteria
unclassified Treponema_msp_2597	9,60E-09	6,52E-08	4,34E-09	1,12E-08	4,34E-08	1,12E-07	9	41	2,763240574	8,17E-08	4,38E-07	-0,3339	saliva	unclassified Treponema	Treponema	Treponemataceae	Treponematales	Spirochaetia	Spirochaetia	Spirochaetota	Bacteria
unclassified Anaerovoracaceae_msp_2699	1,31E-09	2,38E-08	6,53E-10	3,72E-09	6,53E-09	3,72E-08	4	36	4,179981646	8,47E-09	5,60E-08	-0,3294	saliva	unclassified Anaerovoracaceae	unclassified Anaerovoracaceae	Anaerovoracaceae	Peptostreptococcales	Clostridia	Clostridia	Firmicutes	Bacteria
Actinomyces naeslundii_msp_2219	2,40E-08	6,74E-08	7,02E-09	1,04E-08	7,02E-08	1,04E-07	23	52	1,490812651	4,42E-06	1,73E-05	-0,3268	saliva	Actinomyces naeslundii	Actinomyces	Actinomycetaceae	Actinomycetales	Actinobacteria	Actinobacteria	Actinobacteriota	Bacteria
unclassified Treponema_msp_2520	1,78E-08	1,55E-07	4,80E-09	2,73E-08	4,80E-08	2,73E-07	19	46	3,12702208	2,04E-06	8,35E-06	-0,3236	saliva	unclassified Treponema	Treponema	Treponemataceae	Treponematales	Spirochaetia	Spirochaetia	Spirochaetota	Bacteria
Anaeroglobus geminatus_msp_1034	9,68E-09	5,69E-08	2,93E-09	1,11E-08	2,93E-08	1,11E-07	15	45	2,556316235	1,20E-06	5,13E-06	-0,3223	saliva	Anaeroglobus geminatus	Anaeroglobus	Megasphaeraceae	Veillonellales	Negativicutes	Negativicutes	Firmicutes	Bacteria
unclassified Lachnospiraceae D_msp_2352	4,53E-08	1,99E-07	9,29E-09	3,40E-08	9,29E-08	3,40E-07	48	65	2,138964605	4,51E-05	0,000144949	-0,32	saliva	unclassified Lachnospiraceae D	unclassified Lachnospiraceae D	Lachnospiraceae D	Lachnospirales	Clostridia	Clostridia	Firmicutes	Bacteria
unclassified Fretibacterium_msp_2395	1,66E-09	1,84E-08	7,50E-10	2,88E-09	7,50E-09	2,88E-08	5	36	3,47183452	3,74E-08	2,08E-07	-0,3178	saliva	unclassified Fretibacterium	Fretibacterium	Aminobacteriaceae	Synergistales	Synergistia	Synergistia	Synergistetes	Bacteria
Mogibacterium diversum_msp_2269	3,15E-07	5,88E-07	3,56E-08	5,81E-08	3,56E-07	5,81E-07	84	92	0,899974137	0,000105605	0,000312647	-0,3172	saliva	Mogibacterium diversum	Mogibacterium	Anaerovoracaceae	Peptostreptococcales	Clostridia	Clostridia	Firmicutes	Bacteria
[Megasphaera] micronuciformis_msp_1325	8,53E-07	1,97E-06	1,06E-07	2,21E-07	1,06E-06	2,21E-06	85	90	1,207789086	0,000114221	0,000333762	-0,3156	saliva	[Megasphaera] micronuciformis	Anaeroglobus	Megasphaeraceae	Veillonellales	Negativicutes	Negativicutes	Firmicutes	Bacteria
unclassified Aggregatibacter_msp_2304	1,95E-08	1,00E-07	8,12E-09	2,10E-08	8,12E-08	2,10E-07	21	47	2,368016235	5,81E-06	2,22E-05	-0,3133	saliva	unclassified Aggregatibacter	Aggregatibacter	Pasteurellaceae	Enterobacterales	Gammaproteobacteria	Gammaproteobacteria	Proteobacteria	Bacteria
unclassified Clostridiales 2_msp_2434	2,65E-08	2,02E-07	7,67E-09	4,77E-08	7,67E-08	4,77E-07	19	46	2,929720304	7,29E-06	2,73E-05	-0,3056	saliva	unclassified Clostridiales 2	unclassified Clostridiales 2	unclassified Clostridiales 2	Clostridiales 2	Clostridia	Clostridia	Firmicutes	Bacteria
unclassified Haemophilus_msp_2494	2,40E-09	2,41E-08	1,40E-09	4,65E-09	1,40E-08	4,65E-08	5	35	3,329066053	1,02E-07	5,33E-07	-0,3045	saliva	unclassified Haemophilus	Haemophilus	Pasteurellaceae	Enterobacterales	Gammaproteobacteria	Gammaproteobacteria	Proteobacteria	Bacteria
unclassified Rikenellaceae 3_msp_2402	1,12E-08	9,47E-08	3,72E-09	1,90E-08	3,72E-08	1,90E-07	16	43	3,0748433	3,98E-06	1,58E-05	-0,3044	saliva	unclassified Rikenellaceae 3	unclassified Rikenellaceae 3	Rikenellaceae 3	Bacteroidales	Bacteroidia	Bacteroidia	Bacteroidota	Bacteria
Abiotrophia defectiva_msp_2375	7,07E-08	2,36E-07	1,97E-08	4,03E-08	1,97E-07	4,03E-07	37	56	1,741798534	5,86E-05	0,000182704	-0,3028	saliva	Abiotrophia defectiva	Abiotrophia	Aerococcaceae	Lactobacillales	Bacilli	Bacilli	Firmicutes	Bacteria
unclassified Oribacterium_msp_2532	3,50E-08	1,18E-07	6,78E-09	2,10E-08	6,78E-08	2,10E-07	39	59	1,752411235	9,78E-05	0,000299362	-0,2971	saliva	unclassified Oribacterium	Oribacterium	Lachnospiraceae H	Lachnospirales	Clostridia	Clostridia	Firmicutes	Bacteria
Scardovia wiggsiae_msp_2379	6,25E-09	3,77E-08	2,13E-09	8,18E-09	2,13E-08	8,18E-08	10	39	2,590763007	1,73E-06	7,12E-06	-0,2956	saliva	Scardovia wiggsiae	Scardovia	Bifidobacteriaceae	Actinomycetales	Actinobacteria	Actinobacteria	Actinobacteriota	Bacteria
Campylobacter concisus 2_msp_0844c	5,08E-07	9,07E-07	3,66E-08	8,51E-08	3,66E-07	8,51E-07	97	96	0,836787439	0,000386555	0,000971903	-0,2906	saliva	Campylobacter concisus 2	Campylobacter	Campylobacteraceae	Campylobacterales	Campylobacteria	Campylobacteria	Campylobacterota	Bacteria
unclassified Capnocytophaga_msp_2264	3,48E-08	1,10E-07	7,08E-09	1,76E-08	7,08E-08	1,76E-07	35	57	1,654098314	0,000112254	0,000330158	-0,2903	saliva	unclassified Capnocytophaga	Capnocytophaga	Flavobacteriaceae	Flavobacteriales	Flavobacteriia	Flavobacteriia	Bacteroidota	Bacteria
Prevotella marshii_msp_2476	1,17E-09	1,62E-08	6,81E-10	3,24E-09	6,81E-09	3,24E-08	4	32	3,791317917	1,64E-07	8,21E-07	-0,2872	saliva	Prevotella marshii	Prevotella	Prevotellaceae	Bacteroidales	Bacteroidia	Bacteroidia	Bacteroidota	Bacteria
Prevotella sp. F0091_msp_2596	3,29E-08	1,10E-07	9,21E-09	2,23E-08	9,21E-08	2,23E-07	27	51	1,741676389	8,91E-05	0,000274689	-0,2821	saliva	Prevotella sp. F0091	Prevotella	Prevotellaceae	Bacteroidales	Bacteroidia	Bacteroidia	Bacteroidota	Bacteria
Haemophilus parahaemolyticus_msp_1801	1,32E-08	1,36E-07	5,10E-09	3,15E-08	5,10E-08	3,15E-07	10	36	3,369822613	4,60E-06	1,78E-05	-0,2766	saliva	Haemophilus parahaemolyticus	Haemophilus	Pasteurellaceae	Enterobacterales	Gammaproteobacteria	Gammaproteobacteria	Proteobacteria	Bacteria
Candidatus Gracilibacteria bacterium GN02-872_msp_2486	2,35E-09	2,63E-08	1,54E-09	5,55E-09	1,54E-08	5,55E-08	4	31	3,487084381	3,87E-07	1,79E-06	-0,2752	saliva	Candidatus Gracilibacteria bacterium GN02-872	unclassified Gracilibacteria BD1-5	unclassified Gracilibacteria BD1-5	Gracilibacteria BD1-5	Gracilibacteria	Gracilibacteria	Patescibacteria	Bacteria
unclassified Saccharimonadaceae_msp_2263	4,47E-08	9,31E-08	2,20E-08	1,64E-08	2,20E-07	1,64E-07	15	41	1,057282264	2,49E-05	8,29E-05	-0,2733	saliva	unclassified Saccharimonadaceae	unclassified Saccharimonadaceae	Saccharimonadaceae	Saccharimonadales	Saccharimonadia	Saccharimonadia	Patescibacteria	Bacteria
Oribacterium parvum_msp_2378	2,05E-07	4,61E-07	4,09E-08	8,99E-08	4,09E-07	8,99E-07	64	75	1,170506189	0,000800637	0,001837579	-0,2706	saliva	Oribacterium parvum	Oribacterium	Lachnospiraceae H	Lachnospirales	Clostridia	Clostridia	Firmicutes	Bacteria
Haemophilus sputorum_msp_1802	5,89E-07	9,96E-07	8,16E-08	1,16E-07	8,16E-07	1,16E-06	82	91	0,758171096	0,000953641	0,002156475	-0,2702	saliva	Haemophilus sputorum	Haemophilus	Pasteurellaceae	Enterobacterales	Gammaproteobacteria	Gammaproteobacteria	Proteobacteria	Bacteria
Treponema maltophilum_msp_2392	2,16E-09	2,06E-08	9,86E-10	4,22E-09	9,86E-09	4,22E-08	6	32	3,250572043	1,59E-06	6,70E-06	-0,269	saliva	Treponema maltophilum	Treponema	Treponemataceae	Treponematales	Spirochaetia	Spirochaetia	Spirochaetota	Bacteria
Streptococcus gordonii 2_msp_2563	1,72E-08	4,27E-08	6,95E-09	7,27E-09	6,95E-08	7,27E-08	15	40	1,306127153	3,36E-05	0,000109473	-0,2672	saliva	Streptococcus gordonii 2	Streptococcus	Streptococcaceae	Lactobacillales	Bacilli	Bacilli	Firmicutes	Bacteria
[Prevotella] sp. oral taxon 473_msp_2371	2,54E-08	1,26E-07	5,89E-09	2,44E-08	5,89E-08	2,44E-07	27	47	2,307454954	0,000165459	0,000462464	-0,2671	saliva	[Prevotella] sp. oral taxon 473	Prevotellamassilia	Bacteroidaceae	Bacteroidales	Bacteroidia	Bacteroidia	Bacteroidota	Bacteria
unclassified Campylobacter_msp_2418	7,71E-08	1,90E-07	1,98E-08	4,03E-08	1,98E-07	4,03E-07	49	62	1,29866809	0,000694917	0,001628713	-0,2652	saliva	unclassified Campylobacter	Campylobacter	Campylobacteraceae	Campylobacterales	Campylobacteria	Campylobacteria	Campylobacterota	Bacteria
unclassified Leptotrichia_msp_2358	1,20E-08	4,70E-08	2,90E-09	1,04E-08	2,90E-08	1,04E-07	27	48	1,966875784	0,00019735	0,000541508	-0,265	saliva	unclassified Leptotrichia	Leptotrichia	Leptotrichiaceae	Fusobacteriales	Fusobacteriia	Fusobacteriia	Fusobacteriota	Bacteria
unclassified Porphyromonas_msp_2323	1,58E-08	7,35E-08	4,63E-09	1,35E-08	4,63E-08	1,35E-07	16	40	2,21881986	4,65E-05	0,0001485	-0,264	saliva	unclassified Porphyromonas	Porphyromonas	Porphyromonadaceae	Bacteroidales	Bacteroidia	Bacteroidia	Bacteroidota	Bacteria
unclassified Prevotellamassilia_msp_2246	1,13E-06	2,56E-06	1,65E-07	3,96E-07	1,65E-06	3,96E-06	84	88	1,180543739	0,001255194	0,002755304	-0,2638	saliva	unclassified Prevotellamassilia	Prevotellamassilia	Bacteroidaceae	Bacteroidales	Bacteroidia	Bacteroidia	Bacteroidota	Bacteria
unclassified Chryseobacterium_msp_2639	8,34E-09	3,91E-08	3,04E-09	7,35E-09	3,04E-08	7,35E-08	11	36	2,228255443	1,62E-05	5,69E-05	-0,2624	saliva	unclassified Chryseobacterium	Chryseobacterium	Weeksellaceae	Flavobacteriales	Flavobacteriia	Flavobacteriia	Bacteroidota	Bacteria
unclassified Treponema_msp_2444	5,99E-09	3,64E-08	2,14E-09	7,16E-09	2,14E-08	7,16E-08	11	35	2,601923942	1,88E-05	6,40E-05	-0,2583	saliva	unclassified Treponema	Treponema	Treponemataceae	Treponematales	Spirochaetia	Spirochaetia	Spirochaetota	Bacteria
Actinomyces sp. Marseille-P3109_msp_2281	8,91E-09	4,32E-08	3,06E-09	9,24E-09	3,06E-08	9,24E-08	11	36	2,275659822	2,24E-05	7,52E-05	-0,258	saliva	Actinomyces sp. Marseille-P3109	Actinomyces	Actinomycetaceae	Actinomycetales	Actinobacteria	Actinobacteria	Actinobacteriota	Bacteria
unclassified Granulicatella_msp_2950	2,02E-08	9,35E-08	5,85E-09	1,95E-08	5,85E-08	1,95E-07	20	42	2,21183968	0,000120576	0,000346228	-0,258	saliva	unclassified Granulicatella	Granulicatella	Aerococcaceae	Lactobacillales	Bacilli	Bacilli	Firmicutes	Bacteria
Prevotella sp. oral taxon 306_msp_2274	3,37E-07	9,83E-07	6,06E-08	1,60E-07	6,06E-07	1,60E-06	47	64	1,546615609	0,000986512	0,002197675	-0,2576	saliva	Prevotella sp. oral taxon 306	Prevotella	Prevotellaceae	Bacteroidales	Bacteroidia	Bacteroidia	Bacteroidota	Bacteria
Eubacterium saphenum_msp_2550	1,87E-08	1,23E-07	5,46E-09	2,34E-08	5,46E-08	2,34E-07	22	42	2,71194788	0,00015213	0,000428769	-0,2568	saliva	Eubacterium saphenum	Eubacterium	Anaerovoracaceae	Peptostreptococcales	Clostridia	Clostridia	Firmicutes	Bacteria
unclassified Porphyromonas_msp_2367	1,45E-08	8,07E-08	3,41E-09	1,86E-08	3,41E-08	1,86E-07	21	41	2,481432268	0,000136933	0,000389999	-0,2559	saliva	unclassified Porphyromonas	Porphyromonas	Porphyromonadaceae	Bacteroidales	Bacteroidia	Bacteroidia	Bacteroidota	Bacteria
unclassified Leptotrichia_msp_1786	3,40E-07	5,38E-07	6,81E-08	8,16E-08	6,81E-07	8,16E-07	64	79	0,664558854	0,001684397	0,00360175	-0,2542	saliva	unclassified Leptotrichia	Leptotrichia	Leptotrichiaceae	Fusobacteriales	Fusobacteriia	Fusobacteriia	Fusobacteriota	Bacteria
Capnocytophaga sp. oral taxon 332_msp_2288	1,63E-08	6,25E-08	4,53E-09	1,20E-08	4,53E-08	1,20E-07	25	45	1,93711748	0,000297318	0,000782417	-0,2523	saliva	Capnocytophaga sp. oral taxon 332	Capnocytophaga	Flavobacteriaceae	Flavobacteriales	Flavobacteriia	Flavobacteriia	Bacteroidota	Bacteria
unclassified Prevotella_msp_2439	8,49E-09	3,51E-08	5,94E-09	1,01E-08	5,94E-08	1,01E-07	8	32	2,048415655	1,16E-05	4,22E-05	-0,2508	saliva	unclassified Prevotella	Prevotella	Prevotellaceae	Bacteroidales	Bacteroidia	Bacteroidia	Bacteroidota	Bacteria
unclassified Bacilli RF39 CAG-611_msp_2640	2,28E-09	2,60E-08	1,48E-09	5,79E-09	1,48E-08	5,79E-08	3	28	3,513475785	1,16E-06	5,00E-06	-0,2508	saliva	unclassified Bacilli RF39 CAG-611	unclassified Bacilli RF39 CAG-611	Bacilli RF39 CAG-611	Bacilli RF39	Bacilli	Bacilli	Firmicutes	Bacteria
unclassified Leptotrichia_msp_2420	1,46E-08	5,22E-08	3,53E-09	9,13E-09	3,53E-08	9,13E-08	19	41	1,8410497	0,000181159	0,000500132	-0,2485	saliva	unclassified Leptotrichia	Leptotrichia	Leptotrichiaceae	Fusobacteriales	Fusobacteriia	Fusobacteriia	Fusobacteriota	Bacteria
Campylobacter showae_msp_2837	3,29E-08	1,13E-07	1,39E-08	2,99E-08	1,39E-07	2,99E-07	12	36	1,780539272	5,89E-05	0,000182704	-0,2464	saliva	Campylobacter showae	Campylobacter	Campylobacteraceae	Campylobacterales	Campylobacteria	Campylobacteria	Campylobacterota	Bacteria
Capnocytophaga haemolytica_msp_2354	5,16E-09	2,52E-08	4,23E-09	5,59E-09	4,23E-08	5,59E-08	5	29	2,289756677	4,62E-06	1,78E-05	-0,2455	saliva	Capnocytophaga haemolytica	Capnocytophaga	Flavobacteriaceae	Flavobacteriales	Flavobacteriia	Flavobacteriia	Bacteroidota	Bacteria
Prevotella saccharolytica_msp_2324	2,19E-09	1,18E-08	9,29E-10	2,21E-09	9,29E-09	2,21E-08	7	31	2,429015728	1,23E-05	4,42E-05	-0,2451	saliva	Prevotella saccharolytica	Prevotella	Prevotellaceae	Bacteroidales	Bacteroidia	Bacteroidia	Bacteroidota	Bacteria
unclassified Clostridiales 2_msp_2571	2,59E-08	8,96E-08	6,57E-09	1,55E-08	6,57E-08	1,55E-07	20	42	1,790554259	0,000283128	0,000753892	-0,2436	saliva	unclassified Clostridiales 2	unclassified Clostridiales 2	unclassified Clostridiales 2	Clostridiales 2	Clostridia	Clostridia	Firmicutes	Bacteria
Desulfobulbus oralis_msp_2483	2,18E-09	1,81E-08	9,33E-10	4,01E-09	9,33E-09	4,01E-08	7	30	3,056425379	1,34E-05	4,76E-05	-0,2414	saliva	Desulfobulbus oralis	Desulfobulbus	Desulfobulbaceae	Desulfobulbales	Desulfobulbia	Desulfobulbia	Desulfobacterota	Bacteria
unclassified Treponema_msp_2610	6,12E-09	4,96E-08	3,03E-09	1,14E-08	3,03E-08	1,14E-07	7	30	3,020480763	1,69E-05	5,90E-05	-0,2386	saliva	unclassified Treponema	Treponema	Treponemataceae	Treponematales	Spirochaetia	Spirochaetia	Spirochaetota	Bacteria
Actinomyces massiliensis_msp_2237	9,25E-09	2,82E-08	3,05E-09	5,44E-09	3,05E-08	5,44E-08	12	36	1,610172176	0,000102945	0,000308835	-0,2382	saliva	Actinomyces massiliensis	Actinomyces	Actinomycetaceae	Actinomycetales	Actinobacteria	Actinobacteria	Actinobacteriota	Bacteria
Prevotella jejuni_msp_1784	2,14E-06	5,14E-06	3,19E-07	7,05E-07	3,19E-06	7,05E-06	82	84	1,267822306	0,003629672	0,007101532	-0,2376	saliva	Prevotella jejuni	Prevotella	Prevotellaceae	Bacteroidales	Bacteroidia	Bacteroidia	Bacteroidota	Bacteria
Eubacterium infirmum_msp_2391	9,71E-09	3,37E-08	2,17E-09	5,68E-09	2,17E-08	5,68E-08	20	41	1,794290896	0,000375206	0,000953912	-0,2374	saliva	Eubacterium infirmum	Eubacterium	Anaerovoracaceae	Peptostreptococcales	Clostridia	Clostridia	Firmicutes	Bacteria
unclassified Treponema_msp_2428	5,78E-09	5,67E-08	2,33E-09	1,45E-08	2,33E-08	1,45E-07	7	30	3,292709458	1,86E-05	6,40E-05	-0,2374	saliva	unclassified Treponema	Treponema	Treponemataceae	Treponematales	Spirochaetia	Spirochaetia	Spirochaetota	Bacteria
unclassified Saccharimonadaceae_msp_2389	7,67E-09	3,68E-08	6,42E-09	7,24E-09	6,42E-08	7,24E-08	2	26	2,262793854	1,64E-06	6,83E-06	-0,2368	saliva	unclassified Saccharimonadaceae	unclassified Saccharimonadaceae	Saccharimonadaceae	Saccharimonadales	Saccharimonadia	Saccharimonadia	Patescibacteria	Bacteria
unclassified Saccharimonadaceae_msp_2588	1,11E-08	4,11E-08	3,68E-09	7,56E-09	3,68E-08	7,56E-08	16	37	1,889343743	0,000213835	0,000583187	-0,2354	saliva	unclassified Saccharimonadaceae	unclassified Saccharimonadaceae	Saccharimonadaceae	Saccharimonadales	Saccharimonadia	Saccharimonadia	Patescibacteria	Bacteria
Campylobacter gracilis_msp_2373	4,69E-09	2,57E-08	2,21E-09	4,69E-09	2,21E-08	4,69E-08	6	29	2,454568206	1,76E-05	6,10E-05	-0,2328	saliva	Campylobacter gracilis	Campylobacter	Campylobacteraceae	Campylobacterales	Campylobacteria	Campylobacteria	Campylobacterota	Bacteria
unclassified Saccharimonadaceae_msp_2619	3,50E-08	1,75E-07	6,31E-09	2,93E-08	6,31E-08	2,93E-07	38	49	2,32270198	0,001688821	0,00360175	-0,2328	saliva	unclassified Saccharimonadaceae	unclassified Saccharimonadaceae	Saccharimonadaceae	Saccharimonadales	Saccharimonadia	Saccharimonadia	Patescibacteria	Bacteria
unclassified Gemella_msp_2915	2,81E-08	1,44E-07	1,36E-08	5,09E-08	1,36E-07	5,09E-07	9	32	2,356888519	5,82E-05	0,000182704	-0,2322	saliva	unclassified Gemella	Gemella	Gemellaceae	Staphylococcales	Bacilli	Bacilli	Firmicutes	Bacteria
[Staphylococcus] pasteuri 2_msp_2882	4,89E-08	1,06E-07	8,56E-09	1,41E-08	8,56E-08	1,41E-07	38	52	1,112022895	0,001950927	0,004121677	-0,2316	saliva	[Staphylococcus] pasteuri 2	Gemella	Gemellaceae	Staphylococcales	Bacilli	Bacilli	Firmicutes	Bacteria
unclassified Solobacterium_msp_2312	1,77E-07	3,10E-07	1,92E-08	3,29E-08	1,92E-07	3,29E-07	73	80	0,806945695	0,005109961	0,009702458	-0,2278	saliva	unclassified Solobacterium	Solobacterium	Erysipelotrichaceae	Erysipelotrichales	Bacilli	Bacilli	Firmicutes	Bacteria
Candidatus Gracilibacteria bacterium GN02-873_msp_2514	1,66E-08	9,96E-08	4,79E-09	1,80E-08	4,79E-08	1,80E-07	17	36	2,581033496	0,000340308	0,000880107	-0,2278	saliva	Candidatus Gracilibacteria bacterium GN02-873	unclassified Gracilibacteria BD1-5	unclassified Gracilibacteria BD1-5	Gracilibacteria BD1-5	Gracilibacteria	Gracilibacteria	Patescibacteria	Bacteria
Peptoanaerobacter stomatis_msp_2445	3,12E-09	1,56E-08	1,73E-09	3,06E-09	1,73E-08	3,06E-08	6	28	2,319929729	2,55E-05	8,45E-05	-0,2256	saliva	Peptoanaerobacter stomatis	Peptoanaerobacter	Filifactoraceae	Peptostreptococcales	Clostridia	Clostridia	Firmicutes	Bacteria
unclassified Selenomonas 2_msp_2531	4,09E-09	2,03E-08	1,54E-09	3,44E-09	1,54E-08	3,44E-08	7	29	2,309553308	4,33E-05	0,00014007	-0,2243	saliva	unclassified Selenomonas 2	Selenomonas 2	Selenomonadaceae	Selenomonadales	Negativicutes	Negativicutes	Firmicutes	Bacteria
Shuttleworthia satelles_msp_2343	9,12E-09	2,25E-08	4,42E-09	4,25E-09	4,42E-08	4,25E-08	14	35	1,305743973	0,000286206	0,000757603	-0,2242	saliva	Shuttleworthia satelles	Shuttleworthia	Lachnospiraceae D	Lachnospirales	Clostridia	Clostridia	Firmicutes	Bacteria
unclassified Clostridiales 2_msp_2647	1,38E-09	4,05E-08	9,75E-10	1,01E-08	9,75E-09	1,01E-07	2	24	4,875402804	2,80E-06	1,14E-05	-0,2242	saliva	unclassified Clostridiales 2	unclassified Clostridiales 2	unclassified Clostridiales 2	Clostridiales 2	Clostridia	Clostridia	Firmicutes	Bacteria
unclassified Prevotellamassilia_msp_2443	1,52E-08	4,02E-08	5,07E-09	8,12E-09	5,07E-08	8,12E-08	17	38	1,400655664	0,000537375	0,001321413	-0,223	saliva	unclassified Prevotellamassilia	Prevotellamassilia	Bacteroidaceae	Bacteroidales	Bacteroidia	Bacteroidia	Bacteroidota	Bacteria
Fretibacterium fastidiosum_msp_2356	2,21E-09	1,67E-08	1,20E-09	3,19E-09	1,20E-08	3,19E-08	4	26	2,921112954	1,28E-05	4,56E-05	-0,222	saliva	Fretibacterium fastidiosum	Fretibacterium	Aminobacteriaceae	Synergistales	Synergistia	Synergistia	Synergistetes	Bacteria
unclassified Capnocytophaga_msp_2338	1,56E-08	4,67E-08	3,76E-09	7,76E-09	3,76E-08	7,76E-08	24	41	1,583220537	0,001244769	0,002745815	-0,22	saliva	unclassified Capnocytophaga	Capnocytophaga	Flavobacteriaceae	Flavobacteriales	Flavobacteriia	Flavobacteriia	Bacteroidota	Bacteria
Granulicatella elegans_msp_2942	2,17E-08	1,26E-07	8,01E-09	2,59E-08	8,01E-08	2,59E-07	9	30	2,533054882	0,000104114	0,000310273	-0,2198	saliva	Granulicatella elegans	Granulicatella	Aerococcaceae	Lactobacillales	Bacilli	Bacilli	Firmicutes	Bacteria
unclassified Prevotellamassilia_msp_2682	1,21E-09	3,53E-08	6,98E-10	9,94E-09	6,98E-09	9,94E-08	3	24	4,86366516	8,96E-06	3,31E-05	-0,216	saliva	unclassified Prevotellamassilia	Prevotellamassilia	Bacteroidaceae	Bacteroidales	Bacteroidia	Bacteroidia	Bacteroidota	Bacteria
unclassified Clostridiales 2_msp_2554	4,21E-08	2,23E-07	1,12E-08	5,00E-08	1,12E-07	5,00E-07	20	38	2,403528399	0,001109554	0,002459602	-0,214	saliva	unclassified Clostridiales 2	unclassified Clostridiales 2	unclassified Clostridiales 2	Clostridiales 2	Clostridia	Clostridia	Firmicutes	Bacteria
unclassified Clostridiales 2g_msp_2505	6,41E-08	1,78E-07	1,43E-08	3,05E-08	1,43E-07	3,05E-07	35	49	1,472260199	0,003791024	0,007385112	-0,2127	saliva	unclassified Clostridiales 2g	unclassified Clostridiales 2g	Clostridiales 2g	Clostridiales 2	Clostridia	Clostridia	Firmicutes	Bacteria
unclassified Chryseobacterium_msp_2530	8,30E-10	1,69E-08	6,02E-10	3,73E-09	6,02E-09	3,73E-08	2	23	4,350066225	7,02E-06	2,65E-05	-0,2114	saliva	unclassified Chryseobacterium	Chryseobacterium	Weeksellaceae	Flavobacteriales	Flavobacteriia	Flavobacteriia	Bacteroidota	Bacteria
unclassified Treponema_msp_2479	1,60E-08	1,06E-07	5,53E-09	2,43E-08	5,53E-08	2,43E-07	13	32	2,736271957	0,000446771	0,001110757	-0,2102	saliva	unclassified Treponema	Treponema	Treponemataceae	Treponematales	Spirochaetia	Spirochaetia	Spirochaetota	Bacteria
Alloprevotella rava_msp_2824	5,75E-09	4,59E-08	1,90E-09	9,94E-09	1,90E-08	9,94E-08	9	28	2,996715099	0,000171585	0,000476625	-0,2084	saliva	Alloprevotella rava	Alloprevotella	Bacteroidaceae	Bacteroidales	Bacteroidia	Bacteroidia	Bacteroidota	Bacteria
Neisseria bacilliformis_msp_2317	2,06E-08	6,31E-08	7,19E-09	1,34E-08	7,19E-08	1,34E-07	19	38	1,616858821	0,001414286	0,003081181	-0,2082	saliva	Neisseria bacilliformis	Neisseria	Neisseriaceae	Burkholderiales	Gammaproteobacteria	Gammaproteobacteria	Proteobacteria	Bacteria
Streptococcus gordonii_msp_1748	9,89E-08	1,76E-07	2,63E-08	3,79E-08	2,63E-07	3,79E-07	41	54	0,830175291	0,006123979	0,011340702	-0,2076	saliva	Streptococcus gordonii	Streptococcus	Streptococcaceae	Lactobacillales	Bacilli	Bacilli	Firmicutes	Bacteria
Prevotella koreensis_msp_2812	2,37E-08	1,01E-07	8,06E-09	2,31E-08	8,06E-08	2,31E-07	19	37	2,099387544	0,001526194	0,003286063	-0,2055	saliva	Prevotella koreensis	Prevotella	Prevotellaceae	Bacteroidales	Bacteroidia	Bacteroidia	Bacteroidota	Bacteria
unclassified Absconditabacterales_msp_2490	1,33E-07	3,96E-07	4,12E-08	7,43E-08	4,12E-07	7,43E-07	29	44	1,580667431	0,003876394	0,007518868	-0,204	saliva	unclassified Absconditabacterales	unclassified Absconditabacterales	unclassified Absconditabacterales	Absconditabacterales	Gracilibacteria	Gracilibacteria	Patescibacteria	Bacteria
Porphyromonas gingivalis_msp_2433	1,77E-07	8,07E-07	4,60E-08	1,67E-07	4,60E-07	1,67E-06	35	47	2,192970608	0,005973568	0,011107874	-0,2007	saliva	Porphyromonas gingivalis	Porphyromonas	Porphyromonadaceae	Bacteroidales	Bacteroidia	Bacteroidia	Bacteroidota	Bacteria
unclassified Paludibacteraceae_msp_2409	6,60E-09	2,41E-08	2,51E-09	4,64E-09	2,51E-08	4,64E-08	8	28	1,868266535	0,000277826	0,000744178	-0,1994	saliva	unclassified Paludibacteraceae	unclassified Paludibacteraceae	Paludibacteraceae	Bacteroidales	Bacteroidia	Bacteroidia	Bacteroidota	Bacteria
Actinomyces oris 3_msp_2295	2,34E-08	5,36E-08	7,37E-09	9,80E-09	7,37E-08	9,80E-08	21	39	1,193838397	0,002759412	0,005644251	-0,1987	saliva	Actinomyces oris 3	Actinomyces	Actinomycetaceae	Actinomycetales	Actinobacteria	Actinobacteria	Actinobacteriota	Bacteria
Leptotrichia sp. oral taxon 212_msp_2347	2,33E-08	4,46E-08	6,16E-09	7,37E-09	6,16E-08	7,37E-08	22	40	0,935524919	0,003329873	0,00660107	-0,197	saliva	Leptotrichia sp. oral taxon 212	Leptotrichia	Leptotrichiaceae	Fusobacteriales	Fusobacteriia	Fusobacteriia	Fusobacteriota	Bacteria
Treponema vincentii_msp_2390	1,15E-09	1,30E-08	5,70E-10	2,89E-09	5,70E-09	2,89E-08	4	23	3,500556951	5,40E-05	0,000171123	-0,1964	saliva	Treponema vincentii	Treponema	Treponemataceae	Treponematales	Spirochaetia	Spirochaetia	Spirochaetota	Bacteria
unclassified Saccharimonadaceae_msp_2658	2,53E-09	2,15E-08	1,14E-09	5,38E-09	1,14E-08	5,38E-08	5	24	3,089277922	0,000120795	0,000346228	-0,1928	saliva	unclassified Saccharimonadaceae	unclassified Saccharimonadaceae	Saccharimonadaceae	Saccharimonadales	Saccharimonadia	Saccharimonadia	Patescibacteria	Bacteria
unclassified Clostridiales 2g_msp_2611	1,25E-07	2,38E-07	2,38E-08	4,15E-08	2,38E-07	4,15E-07	50	60	0,933722953	0,01402675	0,024370801	-0,1918	saliva	unclassified Clostridiales 2g	unclassified Clostridiales 2g	Clostridiales 2g	Clostridiales 2	Clostridia	Clostridia	Firmicutes	Bacteria
unclassified Treponema_msp_2267	4,17E-08	1,02E-07	9,57E-09	2,36E-08	9,57E-08	2,36E-07	29	47	1,286140346	0,007378106	0,013496535	-0,1915	saliva	unclassified Treponema	Treponema	Treponemataceae	Treponematales	Spirochaetia	Spirochaetia	Spirochaetota	Bacteria
unclassified Porphyromonas_msp_2516	3,47E-09	2,32E-08	1,19E-09	4,68E-09	1,19E-08	4,68E-08	10	27	2,742667834	0,000621572	0,001503803	-0,1898	saliva	unclassified Porphyromonas	Porphyromonas	Porphyromonadaceae	Bacteroidales	Bacteroidia	Bacteroidia	Bacteroidota	Bacteria
Bifidobacterium longum_msp_0166	3,47E-08	3,97E-08	1,28E-08	8,16E-09	1,28E-07	8,16E-08	14	34	0,195014523	0,002017878	0,004243202	-0,1894	saliva	Bifidobacterium longum	Bifidobacterium	Bifidobacteriaceae	Actinomycetales	Actinobacteria	Actinobacteria	Actinobacteriota	Bacteria
Prevotella salivae_msp_1787	8,13E-07	1,10E-06	9,84E-08	1,17E-07	9,84E-07	1,17E-06	92	94	0,436295892	0,020719215	0,034152551	-0,1894	saliva	Prevotella salivae	Prevotella	Prevotellaceae	Bacteroidales	Bacteroidia	Bacteroidia	Bacteroidota	Bacteria
Paraprevotella clara_msp_0026	6,35E-09	1,67E-08	4,42E-09	4,14E-09	4,42E-08	4,14E-08	4	23	1,390665877	0,000102161	0,000308539	-0,189	saliva	Paraprevotella clara	Paraprevotella	Bacteroidaceae	Bacteroidales	Bacteroidia	Bacteroidia	Bacteroidota	Bacteria
Prevotella sp. HJM029_msp_2377	8,04E-08	2,07E-07	2,09E-08	4,88E-08	2,09E-07	4,88E-07	34	48	1,36423298	0,009628866	0,017194404	-0,189	saliva	Prevotella sp. HJM029	Prevotella	Prevotellaceae	Bacteroidales	Bacteroidia	Bacteroidia	Bacteroidota	Bacteria
unclassified Cardiobacterium_msp_2455	4,04E-09	2,28E-08	1,71E-09	6,15E-09	1,71E-08	6,15E-08	7	25	2,498502728	0,000386602	0,000971903	-0,1855	saliva	unclassified Cardiobacterium	Cardiobacterium	Cardiobacteriaceae	Cardiobacteriales	Gammaproteobacteria	Gammaproteobacteria	Proteobacteria	Bacteria
Leptotrichia goodfellowii_msp_2415	1,15E-09	1,09E-08	5,80E-10	2,59E-09	5,80E-09	2,59E-08	4	22	3,249546457	0,000118723	0,000344679	-0,1842	saliva	Leptotrichia goodfellowii	Leptotrichia	Leptotrichiaceae	Fusobacteriales	Fusobacteriia	Fusobacteriia	Fusobacteriota	Bacteria
unclassified Gemella_msp_2926	5,05E-08	1,12E-07	8,65E-09	1,93E-08	8,65E-08	1,93E-07	43	54	1,154458109	0,01561149	0,026813627	-0,184	saliva	unclassified Gemella	Gemella	Gemellaceae	Staphylococcales	Bacilli	Bacilli	Firmicutes	Bacteria
Prevotella pallens_msp_2218	2,49E-06	3,95E-06	2,47E-07	4,30E-07	2,47E-06	4,30E-06	91	95	0,66215787	0,025028017	0,039797201	-0,1835	saliva	Prevotella pallens	Prevotella	Prevotellaceae	Bacteroidales	Bacteroidia	Bacteroidia	Bacteroidota	Bacteria
Prevotella intermedia_msp_1028c	1,91E-07	4,51E-07	4,86E-08	7,91E-08	4,86E-07	7,91E-07	46	54	1,239210196	0,01666711	0,028090635	-0,1834	saliva	Prevotella intermedia	Prevotella	Prevotellaceae	Bacteroidales	Bacteroidia	Bacteroidia	Bacteroidota	Bacteria
Eubacterium sulci_msp_2277	6,55E-07	9,06E-07	6,71E-08	8,51E-08	6,71E-07	8,51E-07	93	92	0,467805711	0,025581629	0,040534272	-0,1828	saliva	Eubacterium sulci	Eubacterium	Anaerovoracaceae	Peptostreptococcales	Clostridia	Clostridia	Firmicutes	Bacteria
Selenomonas artemidis_msp_0603c	3,27E-09	1,93E-08	1,47E-09	5,10E-09	1,47E-08	5,10E-08	6	24	2,56431338	0,000331682	0,000862757	-0,1826	saliva	Selenomonas artemidis	Selenomonas	Selenomonadaceae	Selenomonadales	Negativicutes	Negativicutes	Firmicutes	Bacteria
unclassified Treponema_msp_2480	4,47E-09	4,19E-08	2,15E-09	1,18E-08	2,15E-08	1,18E-07	5	23	3,229453285	0,000224524	0,000608649	-0,1823	saliva	unclassified Treponema	Treponema	Treponemataceae	Treponematales	Spirochaetia	Spirochaetia	Spirochaetota	Bacteria
Olsenella uli_msp_2301	1,02E-08	1,79E-08	6,13E-09	4,10E-09	6,13E-08	4,10E-08	8	26	0,801798611	0,000693281	0,001628713	-0,1818	saliva	Olsenella uli	Olsenella	Atopobiaceae	Coriobacteriales	Coriobacteriia	Coriobacteriia	Actinobacteriota	Bacteria
unclassified Treponema_msp_2523	7,28E-09	6,70E-08	2,83E-09	1,61E-08	2,83E-08	1,61E-07	8	25	3,202118934	0,000646102	0,00154652	-0,1806	saliva	unclassified Treponema	Treponema	Treponemataceae	Treponematales	Spirochaetia	Spirochaetia	Spirochaetota	Bacteria
unclassified Saccharimonadaceae_msp_2643	0	2,40E-08	0	7,26E-09	0	7,26E-08	0	18	Inf	9,54E-06	3,49E-05	-0,18	saliva	unclassified Saccharimonadaceae	unclassified Saccharimonadaceae	Saccharimonadaceae	Saccharimonadales	Saccharimonadia	Saccharimonadia	Patescibacteria	Bacteria
unclassified Selenomonas_msp_2465	7,70E-09	2,30E-08	4,12E-09	5,11E-09	4,12E-08	5,11E-08	7	25	1,579626697	0,000577717	0,001405258	-0,1799	saliva	unclassified Selenomonas	Selenomonas	Selenomonadaceae	Selenomonadales	Negativicutes	Negativicutes	Firmicutes	Bacteria
Lachnoanaerobaculum saburreum_msp_2329	6,09E-09	1,57E-08	1,64E-09	2,69E-09	1,64E-08	2,69E-08	14	31	1,370602266	0,002794909	0,005690991	-0,179	saliva	Lachnoanaerobaculum saburreum	Lachnoanaerobaculum	Lachnospiraceae H	Lachnospirales	Clostridia	Clostridia	Firmicutes	Bacteria
Veillonella tobetsuensis_msp_1329	9,40E-07	2,22E-06	1,61E-07	3,86E-07	1,61E-06	3,86E-06	69	73	1,236880565	0,027171628	0,042308764	-0,1787	saliva	Veillonella tobetsuensis	Veillonella	Veillonellaceae	Veillonellales	Negativicutes	Negativicutes	Firmicutes	Bacteria
unclassified Capnocytophaga_msp_2359	2,57E-08	8,98E-08	6,37E-09	2,36E-08	6,37E-08	2,36E-07	25	40	1,804621823	0,008853085	0,015935553	-0,1784	saliva	unclassified Capnocytophaga	Capnocytophaga	Flavobacteriaceae	Flavobacteriales	Flavobacteriia	Flavobacteriia	Bacteroidota	Bacteria
Cardiobacterium valvarum_msp_2320	2,77E-09	1,77E-08	1,56E-09	4,50E-09	1,56E-08	4,50E-08	5	22	2,676522424	0,000321362	0,000840774	-0,175	saliva	Cardiobacterium valvarum	Cardiobacterium	Cardiobacteriaceae	Cardiobacteriales	Gammaproteobacteria	Gammaproteobacteria	Proteobacteria	Bacteria
Leptotrichia hofstadii_msp_2307	3,73E-08	7,02E-08	6,26E-09	1,07E-08	6,26E-08	1,07E-07	34	48	0,911749554	0,018073081	0,03026089	-0,1726	saliva	Leptotrichia hofstadii	Leptotrichia	Leptotrichiaceae	Fusobacteriales	Fusobacteriia	Fusobacteriia	Fusobacteriota	Bacteria
unclassified Catonella_msp_2474	3,33E-08	9,35E-08	6,15E-09	1,90E-08	6,15E-08	1,90E-07	39	49	1,487246328	0,021551813	0,035138825	-0,1709	saliva	unclassified Catonella	Catonella	Lachnospiraceae K	Lachnospirales	Clostridia	Clostridia	Firmicutes	Bacteria
Capnocytophaga sp. oral taxon 863_msp_2422	8,01E-09	3,09E-08	2,08E-09	5,96E-09	2,08E-08	5,96E-08	21	33	1,949192196	0,007738614	0,01409869	-0,1705	saliva	Capnocytophaga sp. oral taxon 863	Capnocytophaga	Flavobacteriaceae	Flavobacteriales	Flavobacteriia	Flavobacteriia	Bacteroidota	Bacteria
Oribacterium sp. oral taxon 078_msp_2363	4,92E-09	1,37E-08	1,46E-09	2,64E-09	1,46E-08	2,64E-08	13	29	1,472771667	0,003535327	0,006947149	-0,1701	saliva	Oribacterium sp. oral taxon 078	Oribacterium	Lachnospiraceae H	Lachnospirales	Clostridia	Clostridia	Firmicutes	Bacteria
unclassified Chryseobacterium_msp_2412	9,29E-08	4,07E-07	5,40E-08	1,17E-07	5,40E-07	1,17E-06	20	35	2,129511874	0,008640932	0,015616142	-0,1692	saliva	unclassified Chryseobacterium	Chryseobacterium	Weeksellaceae	Flavobacteriales	Flavobacteriia	Flavobacteriia	Bacteroidota	Bacteria
unclassified Lachnospiraceae H_msp_2376	5,51E-09	2,14E-08	1,72E-09	4,24E-09	1,72E-08	4,24E-08	10	26	1,960790547	0,002142617	0,004463785	-0,1684	saliva	unclassified Lachnospiraceae H	unclassified Lachnospiraceae H	Lachnospiraceae H	Lachnospirales	Clostridia	Clostridia	Firmicutes	Bacteria
unclassified Selenomonadaceae_msp_2362	2,56E-09	8,19E-09	1,54E-09	1,78E-09	1,54E-08	1,78E-08	4	21	1,674484957	0,000356608	0,000911782	-0,168	saliva	unclassified Selenomonadaceae	unclassified Selenomonadaceae	Selenomonadaceae	Selenomonadales	Negativicutes	Negativicutes	Firmicutes	Bacteria
Eggerthia catenaformis_msp_2502	4,08E-09	2,03E-08	1,82E-09	7,18E-09	1,82E-08	7,18E-08	6	23	2,311129375	0,000869153	0,001975348	-0,167	saliva	Eggerthia catenaformis	Eggerthia	Erysipelatoclostridiaceae	Erysipelotrichales	Bacilli	Bacilli	Firmicutes	Bacteria
Streptococcus intermedius_msp_2556	4,50E-09	1,97E-08	1,62E-09	4,26E-09	1,62E-08	4,26E-08	8	24	2,132819685	0,001417343	0,003081181	-0,1668	saliva	Streptococcus intermedius	Streptococcus	Streptococcaceae	Lactobacillales	Bacilli	Bacilli	Firmicutes	Bacteria
Lachnospiraceae bacterium oral taxon 500_msp_2331	3,69E-09	1,46E-08	1,25E-09	3,34E-09	1,25E-08	3,34E-08	9	25	1,983046704	0,001868878	0,003966958	-0,1667	saliva	Lachnospiraceae bacterium oral taxon 500	Lachnoanaerobaculum	Lachnospiraceae H	Lachnospirales	Clostridia	Clostridia	Firmicutes	Bacteria
Campylobacter concisus 3_msp_2512	7,84E-09	3,28E-08	2,50E-09	7,94E-09	2,50E-08	7,94E-08	10	26	2,065261495	0,002448859	0,005054985	-0,1662	saliva	Campylobacter concisus 3	Campylobacter	Campylobacteraceae	Campylobacterales	Campylobacteria	Campylobacteria	Campylobacterota	Bacteria
unclassified Leptotrichia_msp_2484	2,31E-08	5,14E-08	5,87E-09	9,78E-09	5,87E-08	9,78E-08	22	36	1,155768505	0,011627624	0,020359652	-0,1656	saliva	unclassified Leptotrichia	Leptotrichia	Leptotrichiaceae	Fusobacteriales	Fusobacteriia	Fusobacteriia	Fusobacteriota	Bacteria
unclassified Granulicatella_msp_2937	8,62E-09	6,66E-08	5,31E-09	2,39E-08	5,31E-08	2,39E-07	5	21	2,950495458	0,000707305	0,001649157	-0,1621	saliva	unclassified Granulicatella	Granulicatella	Aerococcaceae	Lactobacillales	Bacilli	Bacilli	Firmicutes	Bacteria
Kingella denitrificans_msp_2321	8,74E-08	1,32E-07	2,15E-08	2,11E-08	2,15E-07	2,11E-07	40	53	0,595886267	0,032676741	0,049510213	-0,161	saliva	Kingella denitrificans	Kingella	Neisseriaceae	Burkholderiales	Gammaproteobacteria	Gammaproteobacteria	Proteobacteria	Bacteria
unclassified Treponema_msp_2607	3,80E-09	1,72E-08	1,87E-09	3,87E-09	1,87E-08	3,87E-08	5	21	2,177625946	0,000774797	0,001787993	-0,1609	saliva	unclassified Treponema	Treponema	Treponemataceae	Treponematales	Spirochaetia	Spirochaetia	Spirochaetota	Bacteria
Prevotella multiformis_msp_2345	6,49E-08	1,89E-07	3,62E-08	4,24E-08	3,62E-07	4,24E-07	25	36	1,539814416	0,016540199	0,027981539	-0,16	saliva	Prevotella multiformis	Prevotella	Prevotellaceae	Bacteroidales	Bacteroidia	Bacteroidia	Bacteroidota	Bacteria
Treponema medium_msp_2890	0	1,93E-08	0	5,17E-09	0	5,17E-08	0	16	Inf	3,29E-05	0,000108041	-0,16	saliva	Treponema medium	Treponema	Treponemataceae	Treponematales	Spirochaetia	Spirochaetia	Spirochaetota	Bacteria
unclassified Anaerovoracaceae_msp_2547	1,97E-08	4,50E-08	4,00E-09	8,32E-09	4,00E-08	8,32E-08	26	40	1,19446931	0,021060131	0,034462033	-0,158	saliva	unclassified Anaerovoracaceae	unclassified Anaerovoracaceae	Anaerovoracaceae	Peptostreptococcales	Clostridia	Clostridia	Firmicutes	Bacteria
unclassified Bacilli RF39 CAG-611 RUG343_msp_2581	4,12E-08	1,21E-07	9,01E-09	2,52E-08	9,01E-08	2,52E-07	30	41	1,552699695	0,024300224	0,038776953	-0,1578	saliva	unclassified Bacilli RF39 CAG-611 RUG343	Bacilli RF39 CAG-611 RUG343	Bacilli RF39 CAG-611	Bacilli RF39	Bacilli	Bacilli	Firmicutes	Bacteria
unclassified Treponema_msp_2463	7,78E-09	4,33E-08	4,09E-09	9,99E-09	4,09E-08	9,99E-08	9	23	2,477009765	0,003198548	0,006397096	-0,1541	saliva	unclassified Treponema	Treponema	Treponemataceae	Treponematales	Spirochaetia	Spirochaetia	Spirochaetota	Bacteria
unclassified Bacteroidales_msp_2212	8,35E-08	1,99E-07	3,32E-08	4,92E-08	3,32E-07	4,92E-07	21	34	1,25040871	0,018640991	0,031068319	-0,1516	saliva	unclassified Bacteroidales	unclassified Bacteroidales	unclassified Bacteroidales	Bacteroidales	Bacteroidia	Bacteroidia	Bacteroidota	Bacteria
Leptotrichia buccalis_msp_2335	1,16E-08	3,08E-08	2,80E-09	6,48E-09	2,80E-08	6,48E-08	18	32	1,41068611	0,016158902	0,027493916	-0,1498	saliva	Leptotrichia buccalis	Leptotrichia	Leptotrichiaceae	Fusobacteriales	Fusobacteriia	Fusobacteriia	Fusobacteriota	Bacteria
Selenomonas massiliensis_msp_2326	8,51E-09	3,31E-08	5,69E-09	9,95E-09	5,69E-08	9,95E-08	5	20	1,960117483	0,001477784	0,003197129	-0,1496	saliva	Selenomonas massiliensis	Selenomonas	Selenomonadaceae	Selenomonadales	Negativicutes	Negativicutes	Firmicutes	Bacteria
[Actinomyces] bouchesdurhonensis_msp_2265	1,40E-07	2,41E-07	4,92E-08	5,41E-08	4,92E-07	5,41E-07	25	38	0,78219241	0,026814378	0,041897465	-0,1494	saliva	[Actinomyces] bouchesdurhonensis	Pauljensenia	Actinomycetaceae	Actinomycetales	Actinobacteria	Actinobacteria	Actinobacteriota	Bacteria
Streptococcus constellatus subsp. pharyngis_msp_2427	6,87E-09	5,61E-08	2,46E-09	1,92E-08	2,46E-08	1,92E-07	8	22	3,031213117	0,003364235	0,006639938	-0,1492	saliva	Streptococcus constellatus subsp. pharyngis	Streptococcus	Streptococcaceae	Lactobacillales	Bacilli	Bacilli	Firmicutes	Bacteria
Veillonella atypica_msp_0884	3,21E-06	4,39E-06	3,91E-07	5,03E-07	3,91E-06	5,03E-06	86	91	0,449962736	0,071714959	0,09960411	-0,1474	saliva	Veillonella atypica	Veillonella	Veillonellaceae	Veillonellales	Negativicutes	Negativicutes	Firmicutes	Bacteria
unclassified Porphyromonas_msp_2306	5,46E-08	1,85E-07	1,34E-08	4,37E-08	1,34E-07	4,37E-07	27	39	1,761979101	0,031509467	0,047902907	-0,1473	saliva	unclassified Porphyromonas	Porphyromonas	Porphyromonadaceae	Bacteroidales	Bacteroidia	Bacteroidia	Bacteroidota	Bacteria
Neisseria cinerea_msp_2327	3,71E-08	1,48E-07	1,14E-08	3,93E-08	1,14E-07	3,93E-07	21	33	1,990668247	0,023243831	0,037223217	-0,1453	saliva	Neisseria cinerea	Neisseria	Neisseriaceae	Burkholderiales	Gammaproteobacteria	Gammaproteobacteria	Proteobacteria	Bacteria
Prevotella shahii_msp_2232	4,06E-07	6,14E-07	6,22E-08	7,94E-08	6,22E-07	7,94E-07	70	73	0,595146982	0,073280187	0,101464874	-0,145	saliva	Prevotella shahii	Prevotella	Prevotellaceae	Bacteroidales	Bacteroidia	Bacteroidia	Bacteroidota	Bacteria
unclassified Treponema_msp_2287	2,15E-09	9,90E-09	9,31E-10	2,21E-09	9,31E-09	2,21E-08	6	20	2,19996905	0,002520403	0,00517891	-0,1446	saliva	unclassified Treponema	Treponema	Treponemataceae	Treponematales	Spirochaetia	Spirochaetia	Spirochaetota	Bacteria
Haemophilus paraphrohaemolyticus_msp_1794	2,20E-08	1,84E-07	7,20E-09	5,07E-08	7,20E-08	5,07E-07	17	28	3,061747905	0,016190862	0,027493916	-0,144	saliva	Haemophilus paraphrohaemolyticus	Haemophilus	Pasteurellaceae	Enterobacterales	Gammaproteobacteria	Gammaproteobacteria	Proteobacteria	Bacteria
unclassified Neisseriaceae_msp_2290	3,64E-08	7,01E-08	1,51E-08	1,89E-08	1,51E-07	1,89E-07	14	28	0,946270914	0,013941296	0,024316214	-0,1434	saliva	unclassified Neisseriaceae	unclassified Neisseriaceae	Neisseriaceae	Burkholderiales	Gammaproteobacteria	Gammaproteobacteria	Proteobacteria	Bacteria
unclassified Saccharimonadaceae_msp_2623	6,10E-10	1,43E-08	4,30E-10	4,21E-09	4,30E-09	4,21E-08	2	16	4,556561585	0,000444982	0,001110757	-0,1428	saliva	unclassified Saccharimonadaceae	unclassified Saccharimonadaceae	Saccharimonadaceae	Saccharimonadales	Saccharimonadia	Saccharimonadia	Patescibacteria	Bacteria
Cutibacterium acnes_msp_2949	4,28E-08	5,97E-08	1,58E-08	1,44E-08	1,58E-07	1,44E-07	17	32	0,478290568	0,020895622	0,034317628	-0,1428	saliva	Cutibacterium acnes	Cutibacterium	Propionibacteriaceae	Propionibacteriales	Actinobacteria	Actinobacteria	Actinobacteriota	Bacteria
unclassified Johnsonella_msp_2450	4,50E-09	1,45E-08	2,24E-09	4,10E-09	2,24E-08	4,10E-08	8	22	1,68941034	0,005323131	0,010044757	-0,1418	saliva	unclassified Johnsonella	Johnsonella	Lachnospiraceae H	Lachnospirales	Clostridia	Clostridia	Firmicutes	Bacteria
unclassified Rikenellaceae 3_msp_2521	2,08E-08	7,63E-08	1,50E-08	3,06E-08	1,50E-07	3,06E-07	5	19	1,874356368	0,002175766	0,004511958	-0,1417	saliva	unclassified Rikenellaceae 3	unclassified Rikenellaceae 3	Rikenellaceae 3	Bacteroidales	Bacteroidia	Bacteroidia	Bacteroidota	Bacteria
[Centipeda] periodontii_msp_2328	8,15E-10	7,96E-09	6,09E-10	2,27E-09	6,09E-09	2,27E-08	2	16	3,287322201	0,000534904	0,001321413	-0,1408	saliva	[Centipeda] periodontii	Selenomonas	Selenomonadaceae	Selenomonadales	Negativicutes	Negativicutes	Firmicutes	Bacteria
Selenomonas flueggei_msp_2318	7,84E-09	3,43E-08	6,97E-09	1,83E-08	6,97E-08	1,83E-07	3	17	2,129098012	0,000968265	0,002178597	-0,1407	saliva	Selenomonas flueggei	Selenomonas	Selenomonadaceae	Selenomonadales	Negativicutes	Negativicutes	Firmicutes	Bacteria
unclassified Lachnospiraceae H_msp_2313	9,98E-10	6,92E-09	6,00E-10	1,90E-09	6,00E-09	1,90E-08	3	17	2,794467106	0,000984583	0,002197675	-0,1405	saliva	unclassified Lachnospiraceae H	unclassified Lachnospiraceae H	Lachnospiraceae H	Lachnospirales	Clostridia	Clostridia	Firmicutes	Bacteria
Actinomyces sp. oral taxon 170_msp_2279	2,58E-08	8,33E-08	1,70E-08	2,83E-08	1,70E-07	2,83E-07	12	25	1,690919635	0,011494925	0,020205922	-0,1402	saliva	Actinomyces sp. oral taxon 170	Actinomyces	Actinomycetaceae	Actinomycetales	Actinobacteria	Actinobacteria	Actinobacteriota	Bacteria
unclassified Prevotellamassilia_msp_2242	1,06E-06	1,55E-06	1,85E-07	2,82E-07	1,85E-06	2,82E-06	74	80	0,546187802	0,087301804	0,118901505	-0,1392	saliva	unclassified Prevotellamassilia	Prevotellamassilia	Bacteroidaceae	Bacteroidales	Bacteroidia	Bacteroidia	Bacteroidota	Bacteria
unclassified Porphyromonas_msp_2430	3,37E-08	1,04E-07	1,22E-08	3,17E-08	1,22E-07	3,17E-07	17	30	1,632909221	0,022799513	0,036857556	-0,1386	saliva	unclassified Porphyromonas	Porphyromonas	Porphyromonadaceae	Bacteroidales	Bacteroidia	Bacteroidia	Bacteroidota	Bacteria
Ottowia sp. Marseille-P4747 & sp. oral taxon 894_msp_2262	7,90E-09	2,01E-08	2,72E-09	4,63E-09	2,72E-08	4,63E-08	10	24	1,349633075	0,009930545	0,017663024	-0,1382	saliva	Ottowia sp. Marseille-P4747 & sp. oral taxon 894	Ottowia	Burkholderiaceae	Burkholderiales	Gammaproteobacteria	Gammaproteobacteria	Proteobacteria	Bacteria
unclassified Lachnospiraceae H_msp_2332	1,68E-07	2,66E-07	4,32E-08	6,25E-08	4,32E-07	6,25E-07	35	46	0,665038501	0,061280565	0,086175794	-0,1362	saliva	unclassified Lachnospiraceae H	unclassified Lachnospiraceae H	Lachnospiraceae H	Lachnospirales	Clostridia	Clostridia	Firmicutes	Bacteria
Candidatus Gracilibacteria bacterium HOT-871_msp_2537	4,14E-09	2,06E-08	2,09E-09	4,90E-09	2,09E-08	4,90E-08	6	19	2,316983093	0,003907131	0,007545961	-0,1358	saliva	Candidatus Gracilibacteria bacterium HOT-871	unclassified Gracilibacteria BD1-5	unclassified Gracilibacteria BD1-5	Gracilibacteria BD1-5	Gracilibacteria	Gracilibacteria	Patescibacteria	Bacteria
unclassified Campylobacter_msp_2528	1,35E-09	1,50E-08	6,76E-10	3,99E-09	6,76E-09	3,99E-08	4	17	3,469097793	0,002075896	0,004344899	-0,1342	saliva	unclassified Campylobacter	Campylobacter	Campylobacteraceae	Campylobacterales	Campylobacteria	Campylobacteria	Campylobacterota	Bacteria
unclassified Absconditabacterales_msp_2386	4,73E-07	7,19E-07	1,11E-07	1,47E-07	1,11E-06	1,47E-06	60	66	0,603796879	0,09365833	0,126565311	-0,1338	saliva	unclassified Absconditabacterales	unclassified Absconditabacterales	unclassified Absconditabacterales	Absconditabacterales	Gracilibacteria	Gracilibacteria	Patescibacteria	Bacteria
unclassified Saccharimonadaceae_msp_2568	1,51E-09	1,01E-08	1,51E-09	3,27E-09	1,51E-08	3,27E-08	1	14	2,742528202	0,000564042	0,00137945	-0,129	saliva	unclassified Saccharimonadaceae	unclassified Saccharimonadaceae	Saccharimonadaceae	Saccharimonadales	Saccharimonadia	Saccharimonadia	Patescibacteria	Bacteria
Streptococcus anginosus_msp_1127	3,27E-08	5,08E-08	1,16E-08	1,06E-08	1,16E-07	1,06E-07	22	33	0,636489406	0,047710363	0,068813023	-0,1276	saliva	Streptococcus anginosus	Streptococcus	Streptococcaceae	Lactobacillales	Bacilli	Bacilli	Firmicutes	Bacteria
Olsenella sp. oral taxon 807_msp_2217	4,68E-08	3,61E-08	1,62E-08	6,50E-09	1,62E-07	6,50E-08	31	46	-0,373925988	0,076304371	0,10532812	-0,1272	saliva	Olsenella sp. oral taxon 807	Olsenella	Atopobiaceae	Coriobacteriales	Coriobacteriia	Coriobacteriia	Actinobacteriota	Bacteria
unclassified Oribacterium_msp_2396	7,24E-08	1,56E-07	1,96E-08	3,64E-08	1,96E-07	3,64E-07	47	53	1,110132211	0,104781765	0,139502349	-0,1243	saliva	unclassified Oribacterium	Oribacterium	Lachnospiraceae H	Lachnospirales	Clostridia	Clostridia	Firmicutes	Bacteria
unclassified Prevotella_msp_2947	5,65E-08	1,12E-07	1,11E-08	1,72E-08	1,11E-07	1,72E-07	47	50	0,981001717	0,102755869	0,137211101	-0,1242	saliva	unclassified Prevotella	Prevotella	Prevotellaceae	Bacteroidales	Bacteroidia	Bacteroidia	Bacteroidota	Bacteria
unclassified Pauljensenia_msp_2245	3,87E-07	4,36E-07	8,79E-08	5,63E-08	8,79E-07	5,63E-07	62	69	0,170950919	0,123376984	0,16139431	-0,1236	saliva	unclassified Pauljensenia	Pauljensenia	Actinomycetaceae	Actinomycetales	Actinobacteria	Actinobacteria	Actinobacteriota	Bacteria
Streptococcus mutans_msp_1477	1,49E-08	3,07E-08	9,23E-09	1,12E-08	9,23E-08	1,12E-07	8	20	1,044892518	0,014352391	0,024840676	-0,121	saliva	Streptococcus mutans	Streptococcus	Streptococcaceae	Lactobacillales	Bacilli	Bacilli	Firmicutes	Bacteria
[Mycoplasma] orale_msp_2668	4,90E-09	2,22E-08	2,41E-09	6,93E-09	2,41E-08	6,93E-08	5	17	2,179489101	0,006954333	0,012773265	-0,1201	saliva	[Mycoplasma] orale	Metamycoplasma	Metamycoplasmataceae	Mycoplasmatales	Bacilli	Bacilli	Firmicutes	Bacteria
unclassified Selenomonas 2_msp_2456	1,41E-08	3,56E-08	4,40E-09	9,62E-09	4,40E-08	9,62E-08	17	28	1,342921551	0,045119152	0,065920839	-0,12	saliva	unclassified Selenomonas 2	Selenomonas 2	Selenomonadaceae	Selenomonadales	Negativicutes	Negativicutes	Firmicutes	Bacteria
unclassified Saccharimonadaceae_msp_2535	5,67E-09	2,13E-08	3,26E-09	6,00E-09	3,26E-08	6,00E-08	4	16	1,90915098	0,004967874	0,00947264	-0,1198	saliva	unclassified Saccharimonadaceae	unclassified Saccharimonadaceae	Saccharimonadaceae	Saccharimonadales	Saccharimonadia	Saccharimonadia	Patescibacteria	Bacteria
Leptotrichia wadei_msp_2578	1,07E-08	2,41E-08	5,44E-09	6,34E-09	5,44E-08	6,34E-08	6	18	1,176015629	0,010186712	0,018047325	-0,1188	saliva	Leptotrichia wadei	Leptotrichia	Leptotrichiaceae	Fusobacteriales	Fusobacteriia	Fusobacteriia	Fusobacteriota	Bacteria
Fusobacterium hwasookii_msp_2925	7,61E-09	2,88E-08	2,17E-09	6,88E-09	2,17E-08	6,88E-08	13	23	1,918415827	0,031376298	0,04786215	-0,1181	saliva	Fusobacterium hwasookii	Fusobacterium	Fusobacteriaceae	Fusobacteriales	Fusobacteriia	Fusobacteriia	Fusobacteriota	Bacteria
Streptococcus pseudopneumoniae_msp_2888	1,23E-06	1,46E-06	7,72E-08	9,68E-08	7,72E-07	9,68E-07	97	98	0,248848397	0,153242497	0,195315922	-0,117	saliva	Streptococcus pseudopneumoniae	Streptococcus	Streptococcaceae	Lactobacillales	Bacilli	Bacilli	Firmicutes	Bacteria
unclassified Mobiluncus_msp_2492	8,15E-09	4,30E-08	3,87E-09	1,22E-08	3,87E-08	1,22E-07	15	24	2,400576936	0,040979796	0,060264405	-0,1158	saliva	unclassified Mobiluncus	Mobiluncus	Actinomycetaceae	Actinomycetales	Actinobacteria	Actinobacteria	Actinobacteriota	Bacteria
unclassified Treponema_msp_2337	2,02E-09	1,78E-08	1,08E-09	5,41E-09	1,08E-08	5,41E-08	4	15	3,136922449	0,006509317	0,012004888	-0,1134	saliva	unclassified Treponema	Treponema	Treponemataceae	Treponematales	Spirochaetia	Spirochaetia	Spirochaetota	Bacteria
unclassified Capnocytophaga_msp_2435	4,79E-09	2,23E-08	1,61E-09	5,49E-09	1,61E-08	5,49E-08	10	20	2,222485193	0,026392084	0,041381316	-0,113	saliva	unclassified Capnocytophaga	Capnocytophaga	Flavobacteriaceae	Flavobacteriales	Flavobacteriia	Flavobacteriia	Bacteroidota	Bacteria
unclassified Lachnospiraceae H_msp_2498	1,40E-09	1,30E-08	8,73E-10	4,97E-09	8,73E-09	4,97E-08	3	14	3,21214817	0,00478182	0,00919535	-0,1118	saliva	unclassified Lachnospiraceae H	unclassified Lachnospiraceae H	Lachnospiraceae H	Lachnospirales	Clostridia	Clostridia	Firmicutes	Bacteria
Prevotella fusca_msp_2552	2,32E-08	3,45E-08	9,06E-09	9,84E-09	9,06E-08	9,84E-08	13	24	0,572411598	0,045442069	0,065993671	-0,111	saliva	Prevotella fusca	Prevotella	Prevotellaceae	Bacteroidales	Bacteroidia	Bacteroidia	Bacteroidota	Bacteria
[Clostridium] sp. CAG:349_msp_0854	0	5,16E-08	0	1,90E-08	0	1,90E-07	0	11	Inf	0,000677951	0,001605675	-0,11	saliva	[Clostridium] sp. CAG:349	unclassified Clostridiales 1c	Clostridiales 1c	Clostridiales 1	Clostridia	Clostridia	Firmicutes	Bacteria
unclassified Saccharimonadaceae_msp_2452	0	2,40E-08	0	7,86E-09	0	7,86E-08	0	11	Inf	0,000677951	0,001605675	-0,11	saliva	unclassified Saccharimonadaceae	unclassified Saccharimonadaceae	Saccharimonadaceae	Saccharimonadales	Saccharimonadia	Saccharimonadia	Patescibacteria	Bacteria
unclassified Treponema_msp_2540	3,67E-09	4,54E-08	1,41E-09	1,36E-08	1,41E-08	1,36E-07	7	17	3,628090505	0,018089288	0,03026089	-0,1093	saliva	unclassified Treponema	Treponema	Treponemataceae	Treponematales	Spirochaetia	Spirochaetia	Spirochaetota	Bacteria
Leptotrichia massiliensis_msp_2586	1,71E-08	3,89E-08	5,22E-09	1,00E-08	5,22E-08	1,00E-07	14	24	1,184591433	0,065234738	0,091166559	-0,1034	saliva	Leptotrichia massiliensis	Leptotrichia	Leptotrichiaceae	Fusobacteriales	Fusobacteriia	Fusobacteriia	Fusobacteriota	Bacteria
unclassified Bacilli RF39 CAG-611_msp_2605	1,04E-08	7,73E-08	4,36E-09	3,04E-08	4,36E-08	3,04E-07	10	19	2,896586335	0,040079302	0,059327914	-0,103	saliva	unclassified Bacilli RF39 CAG-611	unclassified Bacilli RF39 CAG-611	Bacilli RF39 CAG-611	Bacilli RF39	Bacilli	Bacilli	Firmicutes	Bacteria
Atopobium parvulum 2_msp_1603c	1,02E-06	1,24E-06	1,18E-07	1,31E-07	1,18E-06	1,31E-06	91	93	0,282289246	0,209922613	0,264608335	-0,1027	saliva	Atopobium parvulum 2	Atopobium	Atopobiaceae	Coriobacteriales	Coriobacteriia	Coriobacteriia	Actinobacteriota	Bacteria
unclassified Saccharimonadaceae_msp_2594	7,94E-10	1,32E-08	5,64E-10	4,22E-09	5,64E-09	4,22E-08	2	12	4,053622687	0,004802016	0,00919535	-0,1022	saliva	unclassified Saccharimonadaceae	unclassified Saccharimonadaceae	Saccharimonadaceae	Saccharimonadales	Saccharimonadia	Saccharimonadia	Patescibacteria	Bacteria
unclassified Prevotella_msp_2333	2,52E-07	3,02E-07	2,51E-08	2,93E-08	2,51E-07	2,93E-07	85	86	0,26231137	0,212468495	0,266325411	-0,102	saliva	unclassified Prevotella	Prevotella	Prevotellaceae	Bacteroidales	Bacteroidia	Bacteroidia	Bacteroidota	Bacteria
unclassified Bacilli RF39 CAG-611_msp_2584	2,88E-08	7,31E-08	9,34E-09	1,68E-08	9,34E-08	1,68E-07	20	28	1,341855794	0,100492014	0,134989273	-0,1008	saliva	unclassified Bacilli RF39 CAG-611	unclassified Bacilli RF39 CAG-611	Bacilli RF39 CAG-611	Bacilli RF39	Bacilli	Bacilli	Firmicutes	Bacteria
Pseudopropionibacterium propionicum_msp_2260	4,72E-09	1,57E-08	1,97E-09	4,72E-09	1,97E-08	4,72E-08	9	18	1,731263421	0,039110071	0,058084264	-0,1004	saliva	Pseudopropionibacterium propionicum	Pseudopropionibacterium	Propionibacteriaceae	Propionibacteriales	Actinobacteria	Actinobacteria	Actinobacteriota	Bacteria
[Mycoplasma] salivarium_msp_2646	9,79E-10	1,44E-08	9,79E-10	4,88E-09	9,79E-09	4,88E-08	1	11	3,874450974	0,002938884	0,005904008	-0,1003	saliva	[Mycoplasma] salivarium	Metamycoplasma	Metamycoplasmataceae	Mycoplasmatales	Bacilli	Bacilli	Firmicutes	Bacteria
unclassified Kingella_msp_2602	1,81E-09	1,41E-08	1,32E-09	4,88E-09	1,32E-08	4,88E-08	2	12	2,959816421	0,005696069	0,010635814	-0,1002	saliva	unclassified Kingella	Kingella	Neisseriaceae	Burkholderiales	Gammaproteobacteria	Gammaproteobacteria	Proteobacteria	Bacteria
Neisseria meningitidis_msp_2906	2,86E-08	7,93E-08	8,31E-09	2,02E-08	8,31E-08	2,02E-07	15	24	1,472534169	0,077031705	0,106006934	-0,1002	saliva	Neisseria meningitidis	Neisseria	Neisseriaceae	Burkholderiales	Gammaproteobacteria	Gammaproteobacteria	Proteobacteria	Bacteria
unclassified Anaerovoracaceae_msp_2501	3,35E-08	1,00E-07	9,05E-09	2,41E-08	9,05E-08	2,41E-07	27	33	1,580639305	0,133305854	0,173877201	-0,0997	saliva	unclassified Anaerovoracaceae	unclassified Anaerovoracaceae	Anaerovoracaceae	Peptostreptococcales	Clostridia	Clostridia	Firmicutes	Bacteria
unclassified Saccharimonadaceae_msp_2671	1,98E-08	7,99E-08	7,07E-09	2,60E-08	7,07E-08	2,60E-07	17	25	2,011877196	0,087458662	0,118901505	-0,0997	saliva	unclassified Saccharimonadaceae	unclassified Saccharimonadaceae	Saccharimonadaceae	Saccharimonadales	Saccharimonadia	Saccharimonadia	Patescibacteria	Bacteria
Veillonella sp. DNF00869 & oral taxon 780_msp_2895	3,27E-08	6,58E-08	1,71E-08	1,95E-08	1,71E-07	1,95E-07	8	18	1,008765679	0,038679642	0,057635229	-0,099	saliva	Veillonella sp. DNF00869 & oral taxon 780	Veillonella	Veillonellaceae	Veillonellales	Negativicutes	Negativicutes	Firmicutes	Bacteria
unclassified Porphyromonas_msp_2536	4,54E-08	1,82E-07	2,39E-08	7,55E-08	2,39E-07	7,55E-07	11	20	2,000837968	0,06068505	0,08560587	-0,0968	saliva	unclassified Porphyromonas	Porphyromonas	Porphyromonadaceae	Bacteroidales	Bacteroidia	Bacteroidia	Bacteroidota	Bacteria
unclassified Pauljensenia_msp_2919	1,06E-07	1,62E-07	2,77E-08	3,68E-08	2,77E-07	3,68E-07	26	36	0,620316164	0,153648525	0,195315922	-0,0958	saliva	unclassified Pauljensenia	Pauljensenia	Actinomycetaceae	Actinomycetales	Actinobacteria	Actinobacteria	Actinobacteriota	Bacteria
Actinomyces sp. oral taxon 448_msp_2233	3,40E-09	1,03E-08	1,87E-09	2,72E-09	1,87E-08	2,72E-08	6	15	1,592891179	0,030719395	0,047019482	-0,0942	saliva	Actinomyces sp. oral taxon 448	Actinomyces	Actinomycetaceae	Actinomycetales	Actinobacteria	Actinobacteria	Actinobacteriota	Bacteria
unclassified Rikenellaceae 3_msp_2353	6,17E-08	9,62E-08	1,32E-08	2,13E-08	1,32E-07	2,13E-07	48	53	0,642215203	0,2200542	0,273804941	-0,0942	saliva	unclassified Rikenellaceae 3	unclassified Rikenellaceae 3	Rikenellaceae 3	Bacteroidales	Bacteroidia	Bacteroidia	Bacteroidota	Bacteria
unclassified Pauljensenia_msp_2911	3,73E-08	9,29E-08	9,12E-09	2,09E-08	9,12E-08	2,09E-07	22	29	1,316038787	0,13498492	0,175558422	-0,0938	saliva	unclassified Pauljensenia	Pauljensenia	Actinomycetaceae	Actinomycetales	Actinobacteria	Actinobacteria	Actinobacteriota	Bacteria
Capnocytophaga sp. oral taxon 326 & sp. ChDC OS43_msp_2383	7,97E-09	1,95E-08	4,22E-09	5,43E-09	4,22E-08	5,43E-08	7	16	1,29337857	0,040908043	0,060264405	-0,0928	saliva	Capnocytophaga sp. oral taxon 326 & sp. ChDC OS43	Capnocytophaga	Flavobacteriaceae	Flavobacteriales	Flavobacteriia	Flavobacteriia	Bacteroidota	Bacteria
unclassified Saccharimonadaceae_msp_2624	3,40E-09	1,97E-08	1,56E-09	6,38E-09	1,56E-08	6,38E-08	5	14	2,533179032	0,025998258	0,041049881	-0,0928	saliva	unclassified Saccharimonadaceae	unclassified Saccharimonadaceae	Saccharimonadaceae	Saccharimonadales	Saccharimonadia	Saccharimonadia	Patescibacteria	Bacteria
Neisseria sp. oral taxon 020_msp_2417	3,67E-09	1,41E-08	2,61E-09	4,63E-09	2,61E-08	4,63E-08	4	13	1,938174363	0,020272978	0,033539854	-0,092	saliva	Neisseria sp. oral taxon 020	Neisseria	Neisseriaceae	Burkholderiales	Gammaproteobacteria	Gammaproteobacteria	Proteobacteria	Bacteria
unclassified Treponema_msp_2703	1,26E-08	5,00E-08	7,41E-09	1,75E-08	7,41E-08	1,75E-07	5	14	1,991561849	0,028335052	0,043817091	-0,0914	saliva	unclassified Treponema	Treponema	Treponemataceae	Treponematales	Spirochaetia	Spirochaetia	Spirochaetota	Bacteria
unclassified Treponema_msp_2582	2,35E-09	2,58E-08	1,61E-09	1,16E-08	1,61E-08	1,16E-07	3	12	3,458581179	0,015025555	0,025906129	-0,091	saliva	unclassified Treponema	Treponema	Treponemataceae	Treponematales	Spirochaetia	Spirochaetia	Spirochaetota	Bacteria
unclassified Rikenellaceae 3_msp_2351	6,30E-09	2,33E-08	3,22E-09	7,47E-09	3,22E-08	7,47E-08	5	14	1,88522355	0,029390647	0,045293805	-0,0908	saliva	unclassified Rikenellaceae 3	unclassified Rikenellaceae 3	Rikenellaceae 3	Bacteroidales	Bacteroidia	Bacteroidia	Bacteroidota	Bacteria
unclassified Prevotellamassilia_msp_2508	2,65E-08	6,41E-08	1,99E-08	3,15E-08	1,99E-07	3,15E-07	7	16	1,27333464	0,045462306	0,065993671	-0,0908	saliva	unclassified Prevotellamassilia	Prevotellamassilia	Bacteroidaceae	Bacteroidales	Bacteroidia	Bacteroidia	Bacteroidota	Bacteria
[Eubacterium] yurii_msp_2349	4,01E-10	6,29E-09	4,01E-10	2,28E-09	4,01E-09	2,28E-08	1	10	3,973190531	0,005334882	0,010044757	-0,0902	saliva	[Eubacterium] yurii	Peptoanaerobacter	Filifactoraceae	Peptostreptococcales	Clostridia	Clostridia	Firmicutes	Bacteria
unclassified Treponema_msp_2441	2,24E-09	1,42E-08	1,22E-09	6,27E-09	1,22E-08	6,27E-08	4	13	2,668419742	0,023162724	0,037223217	-0,09	saliva	unclassified Treponema	Treponema	Treponemataceae	Treponematales	Spirochaetia	Spirochaetia	Spirochaetota	Bacteria
Prevotella histicola_msp_2223	3,19E-06	3,20E-06	6,39E-07	5,53E-07	6,39E-06	5,53E-06	84	84	0,002836941	0,29524141	0,352410171	-0,0856	saliva	Prevotella histicola	Prevotella	Prevotellaceae	Bacteroidales	Bacteroidia	Bacteroidia	Bacteroidota	Bacteria
unclassified Porphyromonas_msp_2475	2,80E-08	8,58E-08	1,24E-08	2,64E-08	1,24E-07	2,64E-07	16	23	1,616447041	0,13927835	0,180101315	-0,0838	saliva	unclassified Porphyromonas	Porphyromonas	Porphyromonadaceae	Bacteroidales	Bacteroidia	Bacteroidia	Bacteroidota	Bacteria
unclassified Pseudopropionibacterium_msp_2285	6,79E-09	1,70E-08	3,10E-09	4,76E-09	3,10E-08	4,76E-08	7	15	1,322597798	0,06006455	0,084997004	-0,0837	saliva	unclassified Pseudopropionibacterium	Pseudopropionibacterium	Propionibacteriaceae	Propionibacteriales	Actinobacteria	Actinobacteria	Actinobacteriota	Bacteria
Prevotella sp. oral taxon 299_msp_2809	5,83E-09	1,56E-08	4,06E-09	4,56E-09	4,06E-08	4,56E-08	5	13	1,421548312	0,042073376	0,061671073	-0,0827	saliva	Prevotella sp. oral taxon 299	Prevotella	Prevotellaceae	Bacteroidales	Bacteroidia	Bacteroidia	Bacteroidota	Bacteria
unclassified Prevotella_msp_2482	6,88E-08	1,96E-07	3,60E-08	6,20E-08	3,60E-07	6,20E-07	15	22	1,508376065	0,136690774	0,177264693	-0,0826	saliva	unclassified Prevotella	Prevotella	Prevotellaceae	Bacteroidales	Bacteroidia	Bacteroidia	Bacteroidota	Bacteria
unclassified Parvimonas_msp_2599	1,45E-09	9,95E-09	8,40E-10	3,06E-09	8,40E-09	3,06E-08	3	11	2,776166807	0,022851685	0,036857556	-0,0825	saliva	unclassified Parvimonas	Parvimonas	Helcococcaceae-Ezakiellaceae	Tissierellales	Clostridia	Clostridia	Firmicutes	Bacteria
unclassified Propionibacteriaceae_msp_2308	5,45E-10	4,68E-09	3,83E-10	1,69E-09	3,83E-09	1,69E-08	2	10	3,101111011	0,016077667	0,027493916	-0,0812	saliva	unclassified Propionibacteriaceae	unclassified Propionibacteriaceae	Propionibacteriaceae	Propionibacteriales	Actinobacteria	Actinobacteria	Actinobacteriota	Bacteria
unclassified Clostridiales 2g_msp_2638	4,35E-09	2,43E-08	2,37E-09	9,45E-09	2,37E-08	9,45E-08	4	12	2,481439757	0,035649834	0,053474751	-0,081	saliva	unclassified Clostridiales 2g	unclassified Clostridiales 2g	Clostridiales 2g	Clostridiales 2	Clostridia	Clostridia	Firmicutes	Bacteria
Escherichia coli_msp_0005	1,13E-07	3,26E-08	5,16E-08	9,69E-09	5,16E-07	9,69E-08	14	23	-1,794951493	0,146459971	0,188305677	-0,0806	saliva	Escherichia coli	Escherichia	Enterobacteriaceae	Enterobacterales	Gammaproteobacteria	Gammaproteobacteria	Proteobacteria	Bacteria
unclassified Kingella_msp_2527	4,84E-09	2,00E-08	3,63E-09	9,16E-09	3,63E-08	9,16E-08	3	11	2,049371955	0,026373675	0,041381316	-0,0805	saliva	unclassified Kingella	Kingella	Neisseriaceae	Burkholderiales	Gammaproteobacteria	Gammaproteobacteria	Proteobacteria	Bacteria
Selenomonas sp. oral taxon 126_msp_2481	1,87E-09	6,94E-09	1,12E-09	2,31E-09	1,12E-08	2,31E-08	3	11	1,89153268	0,027517829	0,042700079	-0,0799	saliva	Selenomonas sp. oral taxon 126	Selenomonas	Selenomonadaceae	Selenomonadales	Negativicutes	Negativicutes	Firmicutes	Bacteria
unclassified Treponema_msp_2346	3,24E-08	8,13E-08	8,84E-09	2,41E-08	8,84E-08	2,41E-07	26	32	1,32637789	0,231373685	0,285255229	-0,0786	saliva	unclassified Treponema	Treponema	Treponemataceae	Treponematales	Spirochaetia	Spirochaetia	Spirochaetota	Bacteria
unclassified Clostridiales 2_msp_2695	1,76E-08	2,51E-08	7,25E-09	9,93E-09	7,25E-08	9,93E-08	10	18	0,508308106	0,111905367	0,148110045	-0,0786	saliva	unclassified Clostridiales 2	unclassified Clostridiales 2	unclassified Clostridiales 2	Clostridiales 2	Clostridia	Clostridia	Firmicutes	Bacteria
Bifidobacterium dentium_msp_0570	5,58E-09	1,01E-08	3,23E-09	3,86E-09	3,23E-08	3,86E-08	5	13	0,857929894	0,054290785	0,077558264	-0,0783	saliva	Bifidobacterium dentium	Bifidobacterium	Bifidobacteriaceae	Actinomycetales	Actinobacteria	Actinobacteria	Actinobacteriota	Bacteria
Actinomyces graevenitzii_msp_2249	4,01E-07	4,14E-07	5,03E-08	4,78E-08	5,03E-07	4,78E-07	87	90	0,047387174	0,3496304	0,406546977	-0,0766	saliva	Actinomyces graevenitzii	Actinomyces	Actinomycetaceae	Actinomycetales	Actinobacteria	Actinobacteria	Actinobacteriota	Bacteria
unclassified Mogibacterium_msp_2628	3,16E-08	5,86E-08	8,35E-09	1,40E-08	8,35E-08	1,40E-07	27	32	0,889588832	0,25497258	0,310942171	-0,0752	saliva	unclassified Mogibacterium	Mogibacterium	Anaerovoracaceae	Peptostreptococcales	Clostridia	Clostridia	Firmicutes	Bacteria
unclassified Oribacterium_msp_2625	6,20E-08	1,21E-07	1,68E-08	2,75E-08	1,68E-07	2,75E-07	31	35	0,968163682	0,275757521	0,331793809	-0,0747	saliva	unclassified Oribacterium	Oribacterium	Lachnospiraceae H	Lachnospirales	Clostridia	Clostridia	Firmicutes	Bacteria
[Actinomyces] sp. oral taxon 848 / Actinomycetaceae bacterium BA112_msp_2275	1,82E-09	8,05E-09	8,08E-10	2,90E-09	8,08E-09	2,90E-08	5	12	2,143996522	0,064105026	0,089866859	-0,0734	saliva	[Actinomyces] sp. oral taxon 848 / Actinomycetaceae bacterium BA112	Actinomycetaceae F0332	Actinomycetaceae	Actinomycetales	Actinobacteria	Actinobacteria	Actinobacteriota	Bacteria
unclassified Saccharimonadaceae_msp_2665	5,29E-09	1,50E-08	2,19E-09	4,37E-09	2,19E-08	4,37E-08	6	13	1,500838367	0,083359368	0,114017372	-0,0722	saliva	unclassified Saccharimonadaceae	unclassified Saccharimonadaceae	Saccharimonadaceae	Saccharimonadales	Saccharimonadia	Saccharimonadia	Patescibacteria	Bacteria
unclassified Saccharimonadaceae_msp_2416	5,43E-09	1,95E-08	2,80E-09	6,09E-09	2,80E-08	6,09E-08	4	11	1,841360359	0,057161784	0,081401275	-0,0712	saliva	unclassified Saccharimonadaceae	unclassified Saccharimonadaceae	Saccharimonadaceae	Saccharimonadales	Saccharimonadia	Saccharimonadia	Patescibacteria	Bacteria
unclassified Campylobacter_msp_2500	7,43E-10	3,79E-09	5,93E-10	1,33E-09	5,93E-09	1,33E-08	2	9	2,349909849	0,029718139	0,045642193	-0,0704	saliva	unclassified Campylobacter	Campylobacter	Campylobacteraceae	Campylobacterales	Campylobacteria	Campylobacteria	Campylobacterota	Bacteria
unclassified Leptotrichia_msp_2673	2,00E-09	8,33E-09	1,45E-09	3,75E-09	1,45E-08	3,75E-08	2	9	2,061607436	0,033127397	0,050024593	-0,069	saliva	unclassified Leptotrichia	Leptotrichia	Leptotrichiaceae	Fusobacteriales	Fusobacteriia	Fusobacteriia	Fusobacteriota	Bacteria
Atopobium parvulum_msp_1191c	3,81E-09	9,09E-09	2,51E-09	4,76E-09	2,51E-08	4,76E-08	3	10	1,254812544	0,052229334	0,074850956	-0,068	saliva	Atopobium parvulum	Atopobium	Atopobiaceae	Coriobacteriales	Coriobacteriia	Coriobacteriia	Actinobacteriota	Bacteria
unclassified Corynebacterium_msp_2918	1,13E-08	1,95E-08	4,08E-09	5,87E-09	4,08E-08	5,87E-08	9	16	0,786330273	0,148782529	0,190746832	-0,068	saliva	unclassified Corynebacterium	Corynebacterium	Corynebacteriaceae	Corynebacteriales	Actinobacteria	Actinobacteria	Actinobacteriota	Bacteria
Lachnoanaerobaculum orale_msp_1788	2,96E-07	3,32E-07	5,00E-08	5,27E-08	5,00E-07	5,27E-07	73	78	0,164857739	0,406102054	0,463822143	-0,0676	saliva	Lachnoanaerobaculum orale	Lachnoanaerobaculum	Lachnospiraceae H	Lachnospirales	Clostridia	Clostridia	Firmicutes	Bacteria
Prevotellaceae bacterium Marseille-P2826_msp_2283	3,60E-07	4,23E-07	7,55E-08	7,21E-08	7,55E-07	7,21E-07	47	51	0,235455045	0,383739676	0,440517485	-0,0665	saliva	Prevotellaceae bacterium Marseille-P2826	Prevotellamassilia	Bacteroidaceae	Bacteroidales	Bacteroidia	Bacteroidia	Bacteroidota	Bacteria
Capnocytophaga sp. oral taxon 338_msp_2464	1,54E-09	4,36E-09	7,62E-10	1,43E-09	7,62E-09	1,43E-08	5	11	1,499965096	0,107379677	0,142539394	-0,0621	saliva	Capnocytophaga sp. oral taxon 338	Capnocytophaga	Flavobacteriaceae	Flavobacteriales	Flavobacteriia	Flavobacteriia	Bacteroidota	Bacteria
unclassified Capnocytophaga_msp_2404	2,57E-09	1,88E-08	1,49E-09	9,91E-09	1,49E-08	9,91E-08	4	10	2,87077562	0,091489048	0,124006239	-0,0612	saliva	unclassified Capnocytophaga	Capnocytophaga	Flavobacteriaceae	Flavobacteriales	Flavobacteriia	Flavobacteriia	Bacteroidota	Bacteria
unclassified Veillonella_msp_2325	7,58E-09	2,01E-08	3,68E-09	6,77E-09	3,68E-08	6,77E-08	5	11	1,405158375	0,114354321	0,150907462	-0,0609	saliva	unclassified Veillonella	Veillonella	Veillonellaceae	Veillonellales	Negativicutes	Negativicutes	Firmicutes	Bacteria
unclassified Porphyromonas_msp_2251	2,54E-08	6,47E-08	9,48E-09	2,12E-08	9,48E-08	2,12E-07	15	20	1,351845139	0,264341339	0,320629657	-0,0606	saliva	unclassified Porphyromonas	Porphyromonas	Porphyromonadaceae	Bacteroidales	Bacteroidia	Bacteroidia	Bacteroidota	Bacteria
unclassified Prevotella_msp_2278	2,83E-09	8,48E-09	1,54E-09	3,19E-09	1,54E-08	3,19E-08	4	10	1,581920672	0,098036013	0,132084449	-0,06	saliva	unclassified Prevotella	Prevotella	Prevotellaceae	Bacteroidales	Bacteroidia	Bacteroidia	Bacteroidota	Bacteria
unclassified Selenomonas_msp_2437	6,82E-09	1,33E-08	4,31E-09	5,78E-09	4,31E-08	5,78E-08	4	10	0,966597704	0,101447068	0,135866609	-0,0594	saliva	unclassified Selenomonas	Selenomonas	Selenomonadaceae	Selenomonadales	Negativicutes	Negativicutes	Firmicutes	Bacteria
Fusobacterium massiliense_msp_2314	7,87E-09	1,34E-08	4,94E-09	5,47E-09	4,94E-08	5,47E-08	3	9	0,764856448	0,081978487	0,112470485	-0,0587	saliva	Fusobacterium massiliense	Fusobacterium	Fusobacteriaceae	Fusobacteriales	Fusobacteriia	Fusobacteriia	Fusobacteriota	Bacteria
unclassified Solobacterium_msp_2922	2,21E-07	2,83E-07	2,89E-08	3,86E-08	2,89E-07	3,86E-07	64	67	0,356494712	0,465493964	0,522374773	-0,0586	saliva	unclassified Solobacterium	Solobacterium	Erysipelotrichaceae	Erysipelotrichales	Bacilli	Bacilli	Firmicutes	Bacteria
Oribacterium asaccharolyticum_msp_2407	1,80E-07	2,22E-07	2,16E-08	3,41E-08	2,16E-07	3,41E-07	79	81	0,304417416	0,490600796	0,545111995	-0,0563	saliva	Oribacterium asaccharolyticum	Oribacterium	Lachnospiraceae H	Lachnospirales	Clostridia	Clostridia	Firmicutes	Bacteria
unclassified Peptoanaerobacter_msp_2423	3,05E-08	7,11E-08	5,13E-09	1,42E-08	5,13E-08	1,42E-07	42	39	1,219875275	0,450302041	0,509135474	-0,055	saliva	unclassified Peptoanaerobacter	Peptoanaerobacter	Filifactoraceae	Peptostreptococcales	Clostridia	Clostridia	Firmicutes	Bacteria
[Simonsiella] muelleri_msp_2687	2,76E-08	4,51E-08	8,61E-09	1,17E-08	8,61E-08	1,17E-07	20	24	0,707098605	0,358343975	0,415605125	-0,0546	saliva	[Simonsiella] muelleri	Kingella	Neisseriaceae	Burkholderiales	Gammaproteobacteria	Gammaproteobacteria	Proteobacteria	Bacteria
unclassified Rikenellaceae 3_msp_2601	2,74E-09	1,35E-08	1,40E-09	4,86E-09	1,40E-08	4,86E-08	5	10	2,296525816	0,150835725	0,192829762	-0,0538	saliva	unclassified Rikenellaceae 3	unclassified Rikenellaceae 3	Rikenellaceae 3	Bacteroidales	Bacteroidia	Bacteroidia	Bacteroidota	Bacteria
unclassified Filifactor_msp_2573	1,45E-08	2,29E-08	5,63E-09	6,65E-09	5,63E-08	6,65E-08	12	17	0,659940594	0,28761229	0,345134748	-0,0534	saliva	unclassified Filifactor	Filifactor	Filifactoraceae	Peptostreptococcales	Clostridia	Clostridia	Firmicutes	Bacteria
unclassified Solobacterium_msp_2510	1,69E-09	5,16E-09	8,17E-10	1,69E-09	8,17E-09	1,69E-08	5	10	1,612910852	0,158588787	0,20102804	-0,0528	saliva	unclassified Solobacterium	Solobacterium	Erysipelotrichaceae	Erysipelotrichales	Bacilli	Bacilli	Firmicutes	Bacteria
unclassified Treponema_msp_2635	1,32E-09	4,31E-09	8,70E-10	1,64E-09	8,70E-09	1,64E-08	3	8	1,709726272	0,115501959	0,151976261	-0,051	saliva	unclassified Treponema	Treponema	Treponemataceae	Treponematales	Spirochaetia	Spirochaetia	Spirochaetota	Bacteria
Fusobacterium sp. oral taxon 370_msp_2636	7,14E-09	2,08E-08	4,31E-09	7,99E-09	4,31E-08	7,99E-08	4	9	1,54385773	0,145609952	0,187749222	-0,051	saliva	Fusobacterium sp. oral taxon 370	Fusobacterium	Fusobacteriaceae	Fusobacteriales	Fusobacteriia	Fusobacteriia	Fusobacteriota	Bacteria
unclassified Veillonella_msp_2808	4,06E-09	1,63E-08	3,05E-09	8,60E-09	3,05E-08	8,60E-08	3	8	2,001139577	0,119854653	0,157243714	-0,0504	saliva	unclassified Veillonella	Veillonella	Veillonellaceae	Veillonellales	Negativicutes	Negativicutes	Firmicutes	Bacteria
unclassified Mitsuokella_msp_2410	7,02E-09	2,81E-08	2,09E-09	1,08E-08	2,09E-08	1,08E-07	13	17	2,001975262	0,325437615	0,384375135	-0,0501	saliva	unclassified Mitsuokella	Mitsuokella	Selenomonadaceae	Selenomonadales	Negativicutes	Negativicutes	Firmicutes	Bacteria
Leptotrichia sp. oral taxon 498_msp_2541	4,39E-09	7,37E-09	1,68E-09	2,12E-09	1,68E-08	2,12E-08	7	12	0,748398721	0,230771468	0,285255229	-0,05	saliva	Leptotrichia sp. oral taxon 498	Leptotrichia	Leptotrichiaceae	Fusobacteriales	Fusobacteriia	Fusobacteriia	Fusobacteriota	Bacteria
unclassified Kingella_msp_2630	3,39E-08	4,78E-08	9,81E-09	1,17E-08	9,81E-08	1,17E-07	19	23	0,494482993	0,416046386	0,473976895	-0,0475	saliva	unclassified Kingella	Kingella	Neisseriaceae	Burkholderiales	Gammaproteobacteria	Gammaproteobacteria	Proteobacteria	Bacteria
Atopobium sp. BS2_msp_2829	1,93E-07	2,20E-07	2,33E-08	2,55E-08	2,33E-07	2,55E-07	77	74	0,186432102	0,56878044	0,616749874	-0,0464	saliva	Atopobium sp. BS2	Atopobium	Atopobiaceae	Coriobacteriales	Coriobacteriia	Coriobacteriia	Actinobacteriota	Bacteria
Oribacterium sinus_msp_0446c	9,78E-07	1,15E-06	7,69E-08	1,05E-07	7,69E-07	1,05E-06	97	97	0,230512787	0,584154582	0,630382643	-0,0449	saliva	Oribacterium sinus	Oribacterium	Lachnospiraceae H	Lachnospirales	Clostridia	Clostridia	Firmicutes	Bacteria
unclassified Catonella_msp_2570	2,58E-08	4,61E-08	7,89E-09	1,27E-08	7,89E-08	1,27E-07	14	18	0,837698667	0,3921744	0,449054657	-0,0448	saliva	unclassified Catonella	Catonella	Lachnospiraceae K	Lachnospirales	Clostridia	Clostridia	Firmicutes	Bacteria
Stomatobaculum longum_msp_2294	1,24E-07	1,35E-07	2,88E-08	2,51E-08	2,88E-07	2,51E-07	40	43	0,120327153	0,545069691	0,596791633	-0,0444	saliva	Stomatobaculum longum	Stomatobaculum	Lachnospiraceae D	Lachnospirales	Clostridia	Clostridia	Firmicutes	Bacteria
unclassified Caviibacter_msp_2714	6,51E-09	5,17E-08	3,32E-09	2,28E-08	3,32E-08	2,28E-07	5	9	2,989638134	0,234963852	0,288889982	-0,0431	saliva	unclassified Caviibacter	Caviibacter	Leptotrichiaceae	Fusobacteriales	Fusobacteriia	Fusobacteriia	Fusobacteriota	Bacteria
unclassified Saccharimonadaceae_msp_2632	3,30E-09	1,46E-08	1,81E-09	5,55E-09	1,81E-08	5,55E-08	4	8	2,149194398	0,211453106	0,265793011	-0,0422	saliva	unclassified Saccharimonadaceae	unclassified Saccharimonadaceae	Saccharimonadaceae	Saccharimonadales	Saccharimonadia	Saccharimonadia	Patescibacteria	Bacteria
unclassified Rikenellaceae 3_msp_2543	1,59E-08	2,40E-08	9,63E-09	1,15E-08	9,63E-08	1,15E-07	7	11	0,596555393	0,308270467	0,366020344	-0,0415	saliva	unclassified Rikenellaceae 3	unclassified Rikenellaceae 3	Rikenellaceae 3	Bacteroidales	Bacteroidia	Bacteroidia	Bacteroidota	Bacteria
[Colibacter] massiliensis_msp_1040c	1,64E-09	6,43E-09	8,43E-10	2,62E-09	8,43E-09	2,62E-08	4	8	1,967256656	0,220260863	0,273804941	-0,0414	saliva	[Colibacter] massiliensis	Anaeroglobus	Megasphaeraceae	Veillonellales	Negativicutes	Negativicutes	Firmicutes	Bacteria
unclassified Actinomycetaceae F0332_msp_2408	2,48E-09	7,10E-09	1,14E-09	2,83E-09	1,14E-08	2,83E-08	5	9	1,516963396	0,257454305	0,313120101	-0,0411	saliva	unclassified Actinomycetaceae F0332	Actinomycetaceae F0332	Actinomycetaceae	Actinomycetales	Actinobacteria	Actinobacteria	Actinobacteriota	Bacteria
Actinomyces gerencseriae_msp_2241	2,78E-09	6,63E-09	1,76E-09	2,49E-09	1,76E-08	2,49E-08	4	8	1,25669089	0,224762133	0,278630743	-0,041	saliva	Actinomyces gerencseriae	Actinomyces	Actinomycetaceae	Actinomycetales	Actinobacteria	Actinobacteria	Actinobacteriota	Bacteria
unclassified Veillonella_msp_1799	4,43E-08	1,61E-07	1,93E-08	7,02E-08	1,93E-07	7,02E-07	12	15	1,862229401	0,470321175	0,526478927	-0,0352	saliva	unclassified Veillonella	Veillonella	Veillonellaceae	Veillonellales	Negativicutes	Negativicutes	Firmicutes	Bacteria
Leptotrichia sp. oral taxon 215_msp_2286	1,07E-06	1,01E-06	1,29E-07	1,05E-07	1,29E-06	1,05E-06	93	94	-0,074438196	0,669794856	0,71423622	-0,035	saliva	Leptotrichia sp. oral taxon 215	Leptotrichia	Leptotrichiaceae	Fusobacteriales	Fusobacteriia	Fusobacteriia	Fusobacteriota	Bacteria
unclassified Eubacterium_msp_2933	9,86E-09	1,47E-08	3,14E-09	4,03E-09	3,14E-08	4,03E-08	11	14	0,572901981	0,476245802	0,530544033	-0,0336	saliva	unclassified Eubacterium	Eubacterium	Anaerovoracaceae	Peptostreptococcales	Clostridia	Clostridia	Firmicutes	Bacteria
Lachnoanaerobaculum umeaense_msp_2303	3,86E-08	5,23E-08	1,10E-08	1,20E-08	1,10E-07	1,20E-07	27	29	0,435483662	0,617085829	0,661163389	-0,0325	saliva	Lachnoanaerobaculum umeaense	Lachnoanaerobaculum	Lachnospiraceae H	Lachnospirales	Clostridia	Clostridia	Firmicutes	Bacteria
Butyrivibrio crossotus_msp_0206	2,65E-08	4,71E-08	1,34E-08	2,09E-08	1,34E-07	2,09E-07	11	14	0,827593236	0,497561974	0,551484947	-0,032	saliva	Butyrivibrio crossotus	Butyrivibrio	Lachnospiraceae B	Lachnospirales	Clostridia	Clostridia	Firmicutes	Bacteria
unclassified Moraxella_msp_2429	4,54E-08	1,18E-07	2,75E-08	6,03E-08	2,75E-07	6,03E-07	7	10	1,378457253	0,420389067	0,477714849	-0,032	saliva	unclassified Moraxella	Moraxella	Moraxellaceae	Pseudomonadales	Gammaproteobacteria	Gammaproteobacteria	Proteobacteria	Bacteria
Actinomyces johnsonii_msp_2248	3,12E-09	7,68E-09	1,55E-09	3,25E-09	1,55E-08	3,25E-08	5	8	1,297841115	0,367814521	0,425492376	-0,0316	saliva	Actinomyces johnsonii	Actinomyces	Actinomycetaceae	Actinomycetales	Actinobacteria	Actinobacteria	Actinobacteriota	Bacteria
[Actinomyces] odontolyticus_msp_2442	4,94E-09	7,45E-09	4,05E-09	3,34E-09	4,05E-08	3,34E-08	4	7	0,59205654	0,336211001	0,39502598	-0,0312	saliva	[Actinomyces] odontolyticus	Pauljensenia	Actinomycetaceae	Actinomycetales	Actinobacteria	Actinobacteria	Actinobacteriota	Bacteria
unclassified Selenomonadaceae_msp_2385	2,80E-09	3,33E-09	1,64E-09	1,17E-09	1,64E-08	1,17E-08	5	8	0,250048455	0,377008934	0,43389775	-0,031	saliva	unclassified Selenomonadaceae	unclassified Selenomonadaceae	Selenomonadaceae	Selenomonadales	Negativicutes	Negativicutes	Firmicutes	Bacteria
unclassified Campylobacter_msp_2905	2,85E-09	1,10E-08	1,52E-09	6,07E-09	1,52E-08	6,07E-08	4	7	1,947807055	0,339327777	0,397649739	-0,031	saliva	unclassified Campylobacter	Campylobacter	Campylobacteraceae	Campylobacterales	Campylobacteria	Campylobacteria	Campylobacterota	Bacteria
unclassified Saccharimonadaceae_msp_2674	6,73E-09	1,29E-08	4,94E-09	5,92E-09	4,94E-08	5,92E-08	4	7	0,941189376	0,345616734	0,403967612	-0,0306	saliva	unclassified Saccharimonadaceae	unclassified Saccharimonadaceae	Saccharimonadaceae	Saccharimonadales	Saccharimonadia	Saccharimonadia	Patescibacteria	Bacteria
unclassified Veillonella_msp_2557	3,71E-09	6,21E-09	2,27E-09	2,53E-09	2,27E-08	2,53E-08	4	7	0,741343625	0,348788892	0,406546977	-0,0304	saliva	unclassified Veillonella	Veillonella	Veillonellaceae	Veillonellales	Negativicutes	Negativicutes	Firmicutes	Bacteria
unclassified Stomatobaculum_msp_2935	6,20E-07	6,36E-07	7,44E-08	7,30E-08	7,44E-07	7,30E-07	87	89	0,035853718	0,721059714	0,76527564	-0,0293	saliva	unclassified Stomatobaculum	Stomatobaculum	Lachnospiraceae D	Lachnospirales	Clostridia	Clostridia	Firmicutes	Bacteria
[Kytococcus] sedentarius_msp_2280	9,42E-09	8,11E-09	5,24E-09	3,17E-09	5,24E-08	3,17E-08	7	10	-0,214629503	0,462325722	0,520116437	-0,0292	saliva	[Kytococcus] sedentarius	Pauljensenia	Actinomycetaceae	Actinomycetales	Actinobacteria	Actinobacteria	Actinobacteriota	Bacteria
unclassified Saccharimonadaceae_msp_2660	1,26E-08	3,64E-08	4,57E-09	1,32E-08	4,57E-08	1,32E-07	11	13	1,534251726	0,576518863	0,623638193	-0,0259	saliva	unclassified Saccharimonadaceae	unclassified Saccharimonadaceae	Saccharimonadaceae	Saccharimonadales	Saccharimonadia	Saccharimonadia	Patescibacteria	Bacteria
unclassified Pseudopropionibacterium_msp_2253	6,86E-09	2,02E-08	2,43E-09	9,77E-09	2,43E-08	9,77E-08	9	11	1,55855796	0,563729562	0,614233179	-0,0247	saliva	unclassified Pseudopropionibacterium	Pseudopropionibacterium	Propionibacteriaceae	Propionibacteriales	Actinobacteria	Actinobacteria	Actinobacteriota	Bacteria
unclassified Gemella_msp_2719	1,49E-07	1,72E-07	2,70E-08	3,23E-08	2,70E-07	3,23E-07	50	49	0,202680238	0,750441949	0,789016068	-0,0244	saliva	unclassified Gemella	Gemella	Gemellaceae	Staphylococcales	Bacilli	Bacilli	Firmicutes	Bacteria
Leptotrichia trevisanii_msp_2548	2,88E-09	5,74E-09	1,31E-09	2,37E-09	1,31E-08	2,37E-08	5	7	0,995454966	0,53308358	0,586522276	-0,0211	saliva	Leptotrichia trevisanii	Leptotrichia	Leptotrichiaceae	Fusobacteriales	Fusobacteriia	Fusobacteriia	Fusobacteriota	Bacteria
[Actinomyces] cardiffensis_msp_2291	3,19E-09	4,47E-09	1,64E-09	1,95E-09	1,64E-08	1,95E-08	5	7	0,485638771	0,544848769	0,596791633	-0,0205	saliva	[Actinomyces] cardiffensis	Pauljensenia	Actinomycetaceae	Actinomycetales	Actinobacteria	Actinobacteria	Actinobacteriota	Bacteria
Parascardovia denticolens_msp_2469	2,52E-09	8,03E-09	1,04E-09	4,98E-09	1,04E-08	4,98E-08	7	9	1,67345325	0,596271867	0,641919474	-0,0205	saliva	Parascardovia denticolens	Parascardovia	Bifidobacteriaceae	Actinomycetales	Actinobacteria	Actinobacteria	Actinobacteriota	Bacteria
Haemophilus pittmaniae_msp_1476	1,33E-07	1,07E-07	3,15E-08	2,22E-08	3,15E-07	2,22E-07	36	39	-0,316155244	0,781914347	0,816383889	-0,0198	saliva	Haemophilus pittmaniae	Haemophilus	Pasteurellaceae	Enterobacterales	Gammaproteobacteria	Gammaproteobacteria	Proteobacteria	Bacteria
unclassified Streptococcus_msp_2589	2,79E-07	2,02E-07	6,97E-08	4,88E-08	6,97E-07	4,88E-07	30	34	-0,466658831	0,784880507	0,816965569	-0,0186	saliva	unclassified Streptococcus	Streptococcus	Streptococcaceae	Lactobacillales	Bacilli	Bacilli	Firmicutes	Bacteria
unclassified Treponema_msp_2815	1,09E-08	2,13E-08	3,66E-09	7,31E-09	3,66E-08	7,31E-08	12	13	0,97013326	0,754595946	0,791534209	-0,0148	saliva	unclassified Treponema	Treponema	Treponemataceae	Treponematales	Spirochaetia	Spirochaetia	Spirochaetota	Bacteria
unclassified Rikenellaceae 3_msp_2752	2,53E-09	9,29E-09	1,30E-09	4,82E-09	1,30E-08	4,82E-08	5	6	1,873661082	0,736078158	0,779376873	-0,011	saliva	unclassified Rikenellaceae 3	unclassified Rikenellaceae 3	Rikenellaceae 3	Bacteroidales	Bacteroidia	Bacteroidia	Bacteroidota	Bacteria
unclassified Streptococcus_msp_2904	8,20E-08	1,05E-07	2,94E-08	2,66E-08	2,94E-07	2,66E-07	25	24	0,352598984	0,872684201	0,892517932	-0,01	saliva	unclassified Streptococcus	Streptococcus	Streptococcaceae	Lactobacillales	Bacilli	Bacilli	Firmicutes	Bacteria
Lachnospiraceae bacterium oral taxon 096_msp_2255	2,01E-07	1,48E-07	4,06E-08	3,19E-08	4,06E-07	3,19E-07	52	57	-0,433805909	0,925342898	0,939964569	-0,0074	saliva	Lachnospiraceae bacterium oral taxon 096	unclassified Lachnospiraceae H	Lachnospiraceae H	Lachnospirales	Clostridia	Clostridia	Firmicutes	Bacteria
unclassified Leptotrichia_msp_2507	3,63E-08	4,81E-08	1,20E-08	1,74E-08	1,20E-07	1,74E-07	18	18	0,405585891	0,902736655	0,921159852	-0,0068	saliva	unclassified Leptotrichia	Leptotrichia	Leptotrichiaceae	Fusobacteriales	Fusobacteriia	Fusobacteriia	Fusobacteriota	Bacteria
Rothia mucilaginosa 2_msp_2250	2,58E-07	2,38E-07	8,12E-08	8,08E-08	8,12E-07	8,08E-07	18	19	-0,116287764	0,938171501	0,946685221	-0,0044	saliva	Rothia mucilaginosa 2	Rothia	Micrococcaceae	Actinomycetales	Actinobacteria	Actinobacteria	Actinobacteriota	Bacteria
[Actinomyces] sp. oral taxon 172 & sp. ICM58_msp_2254	3,09E-07	3,53E-07	7,58E-08	8,23E-08	7,58E-07	8,23E-07	54	53	0,19275984	0,988694525	0,990896518	-0,0012	saliva	[Actinomyces] sp. oral taxon 172 & sp. ICM58	Pauljensenia	Actinomycetaceae	Actinomycetales	Actinobacteria	Actinobacteria	Actinobacteriota	Bacteria
unclassified Pauljensenia_msp_2940	1,70E-08	1,04E-08	1,33E-08	6,85E-09	1,33E-07	6,85E-08	6	6	-0,715119164	0,997631784	0,997631784	0,0002	lingual_film	unclassified Pauljensenia	Pauljensenia	Actinomycetaceae	Actinomycetales	Actinobacteria	Actinobacteria	Actinobacteriota	Bacteria
unclassified Pauljensenia_msp_2854	9,18E-08	7,75E-08	3,25E-08	1,78E-08	3,25E-07	1,78E-07	25	23	-0,243934614	0,984384268	0,98877884	0,0013	lingual_film	unclassified Pauljensenia	Pauljensenia	Actinomycetaceae	Actinomycetales	Actinobacteria	Actinobacteria	Actinobacteriota	Bacteria
unclassified Parvimonas_msp_2368	2,91E-07	3,01E-07	4,86E-08	4,24E-08	4,86E-07	4,24E-07	66	59	0,044745166	0,94096357	0,947278762	0,006	lingual_film	unclassified Parvimonas	Parvimonas	Helcococcaceae-Ezakiellaceae	Tissierellales	Clostridia	Clostridia	Firmicutes	Bacteria
Streptococcus rubneri_msp_2305	6,27E-07	5,59E-07	1,09E-07	8,88E-08	1,09E-06	8,88E-07	56	55	-0,164177135	0,927624193	0,940159656	0,0072	lingual_film	Streptococcus rubneri	Streptococcus	Streptococcaceae	Lactobacillales	Bacilli	Bacilli	Firmicutes	Bacteria
unclassified Leptotrichia_msp_2393	3,80E-07	3,34E-07	8,20E-08	8,55E-08	8,20E-07	8,55E-07	69	73	-0,185743309	0,923142871	0,939851339	0,0079	lingual_film	unclassified Leptotrichia	Leptotrichia	Leptotrichiaceae	Fusobacteriales	Fusobacteriia	Fusobacteriia	Fusobacteriota	Bacteria
Actinomyces dentalis_msp_2215	6,91E-09	6,61E-09	2,28E-09	2,70E-09	2,28E-08	2,70E-08	10	9	-0,062744649	0,786102425	0,816965569	0,0114	lingual_film	Actinomyces dentalis	Actinomyces	Actinomycetaceae	Actinomycetales	Actinobacteria	Actinobacteria	Actinobacteriota	Bacteria
unclassified Pauljensenia_msp_2875	1,49E-07	1,44E-07	3,25E-08	2,89E-08	3,25E-07	2,89E-07	36	34	-0,051764992	0,866718612	0,888435935	0,0118	lingual_film	unclassified Pauljensenia	Pauljensenia	Actinomycetaceae	Actinomycetales	Actinobacteria	Actinobacteria	Actinobacteriota	Bacteria
[Sanguibacter] keddieii_msp_2929	5,10E-08	3,79E-08	1,91E-08	1,25E-08	1,91E-07	1,25E-07	16	15	-0,428520235	0,811419663	0,835558006	0,0124	lingual_film	[Sanguibacter] keddieii	Pauljensenia	Actinomycetaceae	Actinomycetales	Actinobacteria	Actinobacteria	Actinobacteriota	Bacteria
Slackia exigua_msp_0677c	1,20E-08	8,38E-09	2,91E-09	1,83E-09	2,91E-08	1,83E-08	21	20	-0,518808812	0,807067738	0,832982757	0,0142	lingual_film	Slackia exigua	Slackia	Eggerthellaceae	Coriobacteriales	Coriobacteriia	Coriobacteriia	Actinobacteriota	Bacteria
Prevotella melaninogenica_msp_1782	1,05E-05	9,54E-06	1,01E-06	8,59E-07	1,01E-05	8,59E-06	99	100	-0,131212248	0,7909265	0,820085081	0,0218	lingual_film	Prevotella melaninogenica	Prevotella	Prevotellaceae	Bacteroidales	Bacteroidia	Bacteroidia	Bacteroidota	Bacteria
Streptococcus timonensis_msp_2938	1,20E-06	9,77E-07	1,67E-07	1,29E-07	1,67E-06	1,29E-06	75	72	-0,295163103	0,745683141	0,785848744	0,0264	lingual_film	Streptococcus timonensis	Streptococcus	Streptococcaceae	Lactobacillales	Bacilli	Bacilli	Firmicutes	Bacteria
Prevotella aurantiaca_msp_2813	4,07E-07	5,05E-07	1,10E-07	1,23E-07	1,10E-06	1,23E-06	39	32	0,309872673	0,681873783	0,725397641	0,0288	lingual_film	Prevotella aurantiaca	Prevotella	Prevotellaceae	Bacteroidales	Bacteroidia	Bacteroidia	Bacteroidota	Bacteria
Actinomyces sp. oral taxon 897_msp_2282	6,26E-09	1,73E-09	2,95E-09	7,91E-10	2,95E-08	7,91E-09	8	5	-1,855111527	0,373928501	0,431455963	0,0312	lingual_film	Actinomyces sp. oral taxon 897	Actinomyces	Actinomycetaceae	Actinomycetales	Actinobacteria	Actinobacteria	Actinobacteriota	Bacteria
[Actinomyces] sp. ICM47_msp_2227	1,91E-06	1,40E-06	2,15E-07	1,18E-07	2,15E-06	1,18E-06	93	94	-0,451594952	0,668015434	0,714030749	0,0352	lingual_film	[Actinomyces] sp. ICM47	Pauljensenia	Actinomycetaceae	Actinomycetales	Actinobacteria	Actinobacteria	Actinobacteriota	Bacteria
unclassified Oribacterium_msp_2592	1,43E-07	1,07E-07	2,87E-08	2,05E-08	2,87E-07	2,05E-07	38	34	-0,413939426	0,555035707	0,606228321	0,0416	lingual_film	unclassified Oribacterium	Oribacterium	Lachnospiraceae H	Lachnospirales	Clostridia	Clostridia	Firmicutes	Bacteria
unclassified Peptoanaerobacter_msp_2446	3,45E-08	4,37E-08	6,62E-09	1,19E-08	6,62E-08	1,19E-07	37	30	0,343066739	0,519479514	0,574363099	0,0444	lingual_film	unclassified Peptoanaerobacter	Peptoanaerobacter	Filifactoraceae	Peptostreptococcales	Clostridia	Clostridia	Firmicutes	Bacteria
Fusobacterium periodonticum_msp_1783	3,59E-06	3,03E-06	3,57E-07	2,57E-07	3,57E-06	2,57E-06	98	99	-0,244339053	0,476310643	0,530544033	0,0584	lingual_film	Fusobacterium periodonticum	Fusobacterium	Fusobacteriaceae	Fusobacteriales	Fusobacteriia	Fusobacteriia	Fusobacteriota	Bacteria
Prevotella scopos_msp_2366	2,33E-07	1,07E-07	6,45E-08	2,74E-08	6,45E-07	2,74E-07	31	26	-1,124402524	0,312142433	0,369642355	0,066	lingual_film	Prevotella scopos	Prevotella	Prevotellaceae	Bacteroidales	Bacteroidia	Bacteroidia	Bacteroidota	Bacteria
Alloscardovia omnicolens_msp_2489	6,88E-08	3,70E-08	1,92E-08	1,04E-08	1,92E-07	1,04E-07	34	28	-0,894521286	0,293229715	0,350939819	0,0706	lingual_film	Alloscardovia omnicolens	Alloscardovia	Bifidobacteriaceae	Actinomycetales	Actinobacteria	Actinobacteria	Actinobacteriota	Bacteria
unclassified Peptostreptococcus_msp_2370	6,42E-07	5,51E-07	6,31E-08	5,15E-08	6,31E-07	5,15E-07	92	88	-0,218803873	0,306275391	0,36461356	0,0838	lingual_film	unclassified Peptostreptococcus	Peptostreptococcus	Peptostreptococcaceae	Peptostreptococcales	Clostridia	Clostridia	Firmicutes	Bacteria
Lactobacillus crispatus_msp_1196	7,09E-08	1,10E-08	3,43E-08	1,02E-08	3,43E-07	1,02E-07	11	2	-2,686224429	0,010678182	0,018843851	0,0894	lingual_film	Lactobacillus crispatus	Lactobacillus	Lactobacillaceae	Lactobacillales	Bacilli	Bacilli	Firmicutes	Bacteria
[Actinomyces] marseillensis_msp_2448	1,92E-07	1,66E-07	1,74E-08	1,75E-08	1,74E-07	1,75E-07	87	74	-0,211854395	0,244542492	0,299847743	0,095	lingual_film	[Actinomyces] marseillensis	Pauljensenia	Actinomycetaceae	Actinomycetales	Actinobacteria	Actinobacteria	Actinobacteriota	Bacteria
Bradyrhizobium elkanii_msp_2835	1,05E-07	5,72E-10	7,42E-08	5,72E-10	7,42E-07	5,72E-09	11	1	-7,517753061	0,002938884	0,005904008	0,1003	lingual_film	Bradyrhizobium elkanii	Bradyrhizobium	Bradyrhizobiaceae	Rhizobiales	Alphaproteobacteria	Alphaproteobacteria	Proteobacteria	Bacteria
Porphyromonas somerae 2_msp_2220	1,16E-05	8,29E-06	1,12E-06	7,17E-07	1,12E-05	7,17E-06	99	100	-0,484163565	0,067785036	0,094437356	0,1496	lingual_film	Porphyromonas somerae 2	Porphyromonas	Porphyromonadaceae	Bacteroidales	Bacteroidia	Bacteroidia	Bacteroidota	Bacteria
unclassified Kingella_msp_2457	6,59E-08	3,13E-08	1,31E-08	6,21E-09	1,31E-07	6,21E-08	46	32	-1,072652018	0,03700856	0,055328411	0,1502	lingual_film	unclassified Kingella	Kingella	Neisseriaceae	Burkholderiales	Gammaproteobacteria	Gammaproteobacteria	Proteobacteria	Bacteria
[Actinomyces] sp. S6-Spd3_msp_2894	1,24E-07	9,60E-08	1,35E-08	1,46E-08	1,35E-07	1,46E-07	60	46	-0,369424229	0,048472852	0,069689404	0,153	lingual_film	[Actinomyces] sp. S6-Spd3	Pauljensenia	Actinomycetaceae	Actinomycetales	Actinobacteria	Actinobacteria	Actinobacteriota	Bacteria
Veillonella infantium_msp_0148c	4,15E-06	2,83E-06	4,02E-07	2,38E-07	4,02E-06	2,38E-06	99	96	-0,550880389	0,059748459	0,084816424	0,1542	lingual_film	Veillonella infantium	Veillonella	Veillonellaceae	Veillonellales	Negativicutes	Negativicutes	Firmicutes	Bacteria
Rothia sp. HMSC069C03 & sp. HMSC061E04_msp_2927	1,61E-07	9,69E-08	3,05E-08	2,13E-08	3,05E-07	2,13E-07	45	25	-0,729989117	0,009189579	0,016475341	0,1817	lingual_film	Rothia sp. HMSC069C03 & sp. HMSC061E04	Rothia	Micrococcaceae	Actinomycetales	Actinobacteria	Actinobacteria	Actinobacteriota	Bacteria
Streptococcus vestibularis_msp_1453	1,48E-07	1,04E-07	2,16E-08	1,61E-08	2,16E-07	1,61E-07	72	54	-0,505439287	0,018850432	0,031301456	0,1874	lingual_film	Streptococcus vestibularis	Streptococcus	Streptococcaceae	Lactobacillales	Bacilli	Bacilli	Firmicutes	Bacteria
Prevotella nanceiensis_msp_2228	2,32E-06	1,64E-06	2,57E-07	1,76E-07	2,57E-06	1,76E-06	99	98	-0,5004911	0,021981898	0,035710665	0,1876	lingual_film	Prevotella nanceiensis	Prevotella	Prevotellaceae	Bacteroidales	Bacteroidia	Bacteroidia	Bacteroidota	Bacteria
Streptococcus infantis 4_msp_2511	1,05E-06	6,77E-07	1,07E-07	6,06E-08	1,07E-06	6,06E-07	97	90	-0,638195755	0,008220274	0,01491582	0,2164	lingual_film	Streptococcus infantis 4	Streptococcus	Streptococcaceae	Lactobacillales	Bacilli	Bacilli	Firmicutes	Bacteria
Veillonella dispar_msp_2943	2,37E-06	1,57E-06	2,43E-07	1,50E-07	2,43E-06	1,50E-06	99	95	-0,586707683	0,002873336	0,00582433	0,2441	lingual_film	Veillonella dispar	Veillonella	Veillonellaceae	Veillonellales	Negativicutes	Negativicutes	Firmicutes	Bacteria
unclassified Granulicatella_msp_2932	8,40E-08	6,16E-08	1,28E-08	1,82E-08	1,28E-07	1,82E-07	55	26	-0,448485781	0,000272848	0,00073522	0,2648	lingual_film	unclassified Granulicatella	Granulicatella	Aerococcaceae	Lactobacillales	Bacilli	Bacilli	Firmicutes	Bacteria
Streptococcus parasanguinis_msp_0742	2,80E-06	1,45E-06	2,86E-07	1,39E-07	2,86E-06	1,39E-06	98	93	-0,948112737	0,000804451	0,001837579	0,2744	lingual_film	Streptococcus parasanguinis	Streptococcus	Streptococcaceae	Lactobacillales	Bacilli	Bacilli	Firmicutes	Bacteria
Lachnoanaerobaculum sp. ICM7_msp_2934	4,32E-07	3,08E-07	3,66E-08	4,12E-08	3,66E-07	4,12E-07	90	78	-0,486317749	0,000744415	0,001726736	0,2756	lingual_film	Lachnoanaerobaculum sp. ICM7	Lachnoanaerobaculum	Lachnospiraceae H	Lachnospirales	Clostridia	Clostridia	Firmicutes	Bacteria
unclassified Chryseobacterium_msp_2384	7,41E-07	4,56E-07	5,79E-08	2,76E-08	5,79E-07	2,76E-07	98	98	-0,701018767	0,000644395	0,00154652	0,2794	lingual_film	unclassified Chryseobacterium	Chryseobacterium	Weeksellaceae	Flavobacteriales	Flavobacteriia	Flavobacteriia	Bacteroidota	Bacteria
Gemella sanguinis_msp_0974c	2,26E-06	1,51E-06	1,62E-07	1,09E-07	1,62E-06	1,09E-06	99	100	-0,581102837	0,000349026	0,000897494	0,2928	lingual_film	Gemella sanguinis	Gemella	Gemellaceae	Staphylococcales	Bacilli	Bacilli	Firmicutes	Bacteria
unclassified Pauljensenia_msp_2914	7,85E-07	2,76E-07	1,33E-07	6,12E-08	1,33E-06	6,12E-07	72	53	-1,506441268	0,000152451	0,000428769	0,3018	lingual_film	unclassified Pauljensenia	Pauljensenia	Actinomycetaceae	Actinomycetales	Actinobacteria	Actinobacteria	Actinobacteriota	Bacteria
Streptococcus salivarius_msp_0380	4,73E-06	2,35E-06	4,95E-07	2,75E-07	4,95E-06	2,75E-06	94	95	-1,010307764	9,97E-05	0,000303021	0,3186	lingual_film	Streptococcus salivarius	Streptococcus	Streptococcaceae	Lactobacillales	Bacilli	Bacilli	Firmicutes	Bacteria
Streptococcus sp. F0442_msp_2893	5,73E-07	1,59E-07	9,74E-08	3,01E-08	9,74E-07	3,01E-07	82	53	-1,849777515	1,55E-06	6,57E-06	0,3866	lingual_film	Streptococcus sp. F0442	Streptococcus	Streptococcaceae	Lactobacillales	Bacilli	Bacilli	Firmicutes	Bacteria
Streptococcus australis_msp_1702	4,15E-06	2,09E-06	4,12E-07	2,36E-07	4,12E-06	2,36E-06	98	93	-0,988588436	5,30E-07	2,41E-06	0,4106	lingual_film	Streptococcus australis	Streptococcus	Streptococcaceae	Lactobacillales	Bacilli	Bacilli	Firmicutes	Bacteria
[Actinomyces] odontolyticus 2_msp_2912	4,60E-07	2,27E-07	4,58E-08	2,80E-08	4,58E-07	2,80E-07	91	67	-1,019200793	3,12E-07	1,46E-06	0,4169	lingual_film	[Actinomyces] odontolyticus 2	Pauljensenia	Actinomycetaceae	Actinomycetales	Actinobacteria	Actinobacteria	Actinobacteriota	Bacteria
Rothia mucilaginosa 1_msp_2240	6,65E-06	3,22E-06	5,93E-07	3,30E-07	5,93E-06	3,30E-06	99	100	-1,045702128	1,15E-08	7,11E-08	0,4672	lingual_film	Rothia mucilaginosa 1	Rothia	Micrococcaceae	Actinomycetales	Actinobacteria	Actinobacteria	Actinobacteriota	Bacteria
Veillonella rogosae_msp_1219	9,23E-06	5,51E-06	5,24E-07	3,06E-07	5,24E-06	3,06E-06	99	100	-0,743506015	1,62E-09	1,33E-08	0,4938	lingual_film	Veillonella rogosae	Veillonella	Veillonellaceae	Veillonellales	Negativicutes	Negativicutes	Firmicutes	Bacteria
Streptococcus infantis 3_msp_2886	5,04E-06	2,32E-06	4,93E-07	1,88E-07	4,93E-06	1,88E-06	99	99	-1,121335562	7,17E-10	6,33E-09	0,5045	lingual_film	Streptococcus infantis 3	Streptococcus	Streptococcaceae	Lactobacillales	Bacilli	Bacilli	Firmicutes	Bacteria
[Trueperella] pyogenes_msp_2941	3,67E-07	1,03E-07	4,20E-08	1,90E-08	4,20E-07	1,90E-07	82	43	-1,833777576	1,08E-10	1,08E-09	0,5144	lingual_film	[Trueperella] pyogenes	Pauljensenia	Actinomycetaceae	Actinomycetales	Actinobacteria	Actinobacteria	Actinobacteriota	Bacteria
Neisseria flavescens_msp_2216	5,11E-05	2,06E-05	3,63E-06	1,67E-06	3,63E-05	1,67E-05	99	100	-1,307731426	2,66E-10	2,49E-09	0,5172	lingual_film	Neisseria flavescens	Neisseria	Neisseriaceae	Burkholderiales	Gammaproteobacteria	Gammaproteobacteria	Proteobacteria	Bacteria
[Actinomyces] sp. oral taxon 181_msp_2350	1,43E-06	4,22E-07	1,54E-07	7,15E-08	1,54E-06	7,15E-07	88	74	-1,755422329	7,98E-11	8,35E-10	0,5304	lingual_film	[Actinomyces] sp. oral taxon 181	Pauljensenia	Actinomycetaceae	Actinomycetales	Actinobacteria	Actinobacteria	Actinobacteriota	Bacteria
[Carnobacterium] maltaromaticum_msp_2944	4,25E-06	2,37E-06	2,69E-07	1,50E-07	2,69E-06	1,50E-06	99	100	-0,842109112	2,94E-11	3,67E-10	0,5444	lingual_film	[Carnobacterium] maltaromaticum	Granulicatella	Aerococcaceae	Lactobacillales	Bacilli	Bacilli	Firmicutes	Bacteria
unclassified Pauljensenia_msp_2892	6,00E-07	2,79E-07	4,27E-08	2,70E-08	4,27E-07	2,70E-07	98	79	-1,104951901	2,79E-11	3,59E-10	0,5446	lingual_film	unclassified Pauljensenia	Pauljensenia	Actinomycetaceae	Actinomycetales	Actinobacteria	Actinobacteria	Actinobacteriota	Bacteria
Haemophilus parainfluenzae_msp_0881	2,81E-05	1,37E-05	1,74E-06	8,66E-07	1,74E-05	8,66E-06	99	100	-1,035637976	3,46E-13	7,41E-12	0,5956	lingual_film	Haemophilus parainfluenzae	Haemophilus	Pasteurellaceae	Enterobacterales	Gammaproteobacteria	Gammaproteobacteria	Proteobacteria	Bacteria
